# Supplementary material for: Somatostatin-Expressing Neurons in the Ventral Tegmental Area Innervate Specific Forebrain Regions and Are Involved in Stress Response
Source: eNeuro. 2023 Aug 28;10(8):ENEURO.0149-23.2023. doi: 10.1523/ENEURO.0149-23.2023 (PMC10464661; doi:10.1523/ENEURO.0149-23.2023)
Supplement: Extended Data 1 — Source data tables. Download Extended Data 1, XLS file. [file enu-eN-NWR-0149-23-s14.xls]

## Sheet: Figure 1
Mouse 1	Mouse 2	Mouse 3	Mouse 4	Mouse 5	Mouse 6	Nucleus
0	0	0	0	0	2	AO
1	1	1	0	1	3	DP
1	0	1	0	3	2	DTT
0	0	0	0	0	2	PrL			0 to 3 - subjective estimate of the density of the GFP+ axons in the target
1	1	1	1	1	3	IL
0	0	0	0	1	1	Cg
2	3	3	3	3	3	VP (mfb)
0	0	2	2	2	1	AcbSh
1	1	0	0	2	1	AcbC
1	0	1	0	1	1	Cpu
1	0	0	0	0	1	fmi
0	2	2	2	3	3	LSD
2	2	0	0	2	3	Shi
1	1	2	2	3	3	LSI
0	0	0	0	0	1	Cl
0	0	1	0	3	3	Ld
0	1	0	3	2	3	MS
0	3	0	0	2	2	AA
3	3	3	3	3	3	BNST al
3	3	0	0	0	0	CeC
0	3	3	0	3	3	CeL
3	3	3	3	3	3	CeM
0	0	0	0	1	0	BLA
0	0	0	0	2	1	BMA
0	0	0	0	3	1	MePD
3	0	0	2	2	3	st
2	0	0	2	2	3	SIB
1	0	2	2	3	3	EA
1	3	2	0	2	2	IPAC
1	0	0	0	3	3	STLV
1	0	0	0	3	3	STMV
0	2	0	0	1	0	BNST ov
0	2	1	2	2	3	EAC
0	2	1	2	2	3	EAM
0	2	0	0	1	2	IPACL
0	3	3	3	2	2	IPACM
0	0	0	0	3	3	AD
0	0	0	0	3	3	PT
0	0	0	0	0	2	PVTa
3	3	3	0	0	3	PVTp
3	3	2	2	3	3	PVT
0	0	1	1	2	2	CM
0	0	0	0	1	1	PC
0	0	0	0	0	2	CL
2	0	0	0	2	3	MD
1	0	0	1	2	2	Rh
0	0	0	0	2	1	Po
0	0	0	2	0	1	PF
0	0	0	1	0	1	LDDM
0	0	0	1	2	3	Re
1	0	0	0	0	3	STh
1	2	1	0	2	0	Xi
0	1	0	0	1	2	ZID
0	0	0	0	1	2	ZIV
0	0	0	0	2	3	LHb
0	0	0	0	0	2	CA1
0	0	0	0	1	2	dhc
0	0	0	0	1	0	Rt
0	2	0	0	1	1	PrC
3	2	2	0	0	3	DMC
3	2	2	0	0	3	DMD
0	2	3	3	3	3	DM
0	0	2	0	0	3	DMV
2	0	2	0	0	0	DRD
2	0	0	0	0	2	MCLH
0	0	3	0	0	0	DRV
2	0	2	0	0	3	PH
2	3	3	3	3	3	LH (mfb)
2	3	0	0	3	0	LH (ns)
1	0	0	0	0	0	DRL
1	3	0	0	0	2	p1PAG
0	3	2	0	2	2	PAG
0	0	0	0	1	0	Lth
0	0	0	0	2	0	csc
0	0	0	0	1	1	DpG
1	0	0	0	0	0	PDR
0	2	0	0	0	0	PGMC
0	2	0	0	0	0	PGPC
0	2	0	0	0	3	RI
0	2	3	0	0	0	VLPAG
0	0	0	0	2	0	PR
0	0	0	3	2	2	LPAG
0	0	2	0	3	3	LPO
0	0	0	0	0	3	RML
0	0	2	0	3	3	RMM
0	0	1	0	3	3	MPA
0	0	1	0	3	3	PaLM
0	0	1	0	3	3	PAMM
0	0	1	0	3	2	Pe
0	0	0	0	3	3	AHA
0	0	0	0	2	2	AHC
0	0	0	3	0	2	AHP
0	0	0	3	2	2	VMHC
0	0	0	3	3	2	VMHDM
0	0	0	3	3	2	VMHVL
0	0	0	2	3	3	TuLH
0	0	0	0	1	0	InC
0	0	0	0	3	0	LM
0	0	0	0	0	3	PSTH
3	3	3	3	3	3	PBP
0	3	3	3	3	3	PIF
0	3	3	3	3	3	PN
0	2	3	3	3	3	VTA
0	0	2	3	3	3	VTAR
0	0	0	2	1	2	RPC
0	0	0	3	2	2	RLi
0	1	0	0	2	1	SNCD
2	0	0	0	0	0	RRF (A8)
2	0	0	0	0	0	LPB
2	0	0	0	0	0	MPB
2	3	1	2	2	2	mRt
2	3	2	0	0	0	PTg
1	0	0	0	0	0	PnO
1	0	0	0	0	0	PnV
1	0	0	0	0	0	RMg
0	0	3	0	0	0	MnR
0	0	2	0	0	0	SPTg
0	0	0	3	0	0	Su3

## Sheet: Figure 3c
	BNST left	BNST right	LH Right	LH Left	LH Right	LH Left	PVT Left	PVT Right	PVT Left	PVT middle	CeA Left	CeA Left	VP Left	VP Right	VP Right
Bregma	Mouse 1	Mouse 2	Mouse 3	Mouse 4	Mouse 5	Mouse 6	Mouse 7	Mouse 8	Mouse 9	Mouse 10	Mouse 11	Mouse 12	Mouse 13	Mouse 14	Mouse 15
-2.92	1	0	0	0	0	12	0	0	0	0	0	0	7	2	0
-3.08	0	7	0	17	8	2	0	2	4	3	0	5	11	4	3
-3.16	0	3	0	19	8	11	0	4	8	3	0	3	2	6	7
-3.28	0	0	1	18	7	17	4	1	4	0	2	2	0	5	2
-3.52	0	1	1	3	1	3	0	0	1	0	0	0	0	0	0
-3.64	0	0	0	1	0	4	0	0	0	0	0	0	0	0	0
-3.8	0	0	0	0	0	0	0	0	0	0	0	0	0	0	0
Location of the backtraced neurons by side, by nucleus
Unilateral injections
Injection in BNST	BNST Right		BNST left
Succesfull animals (2)	Mouse 1		Mouse 2
	ipsi	contra	ipsi	contra
N of cells in VTAby side	1	0	10	0
side to injection site	ipsi		ipsi
bregma level (coronal)	-2.92		-3.08	-3.16	-3.16	-3.52
nuclei	PBP		PBP	VTAR	PBP	PN
N of cells in VTA by nucleus	1		7	1	2	1
Injection in LH	LH Right		LH Left									LH Left				LH Right
Succesfull animals (2)	Mouse 1		Mouse 2 (3159 marked)									Mouse 3 (3159 non marked)				Mouse 4 (3160 non marked)
	ipsi	contra	ipsi	contra								ipsi	contra			ipsi	contra
N of cells in VTAby side	2	0	58	0								24	0			49	0
side to injection site	ipsi		ipsi													ipsi
bregma level (coronal)	-3.28	-3.52	-3.08	-3.08	-3.16	-3.16	-3.16	-3.28	-3.28	-3.52	-3.64	-3.08	-3.16	-3.28	-3.52	-2.92	-2.92	-3.08	-3.08	-3.16	-3.16	-3.16	-3.28	-3.28	-3.52	-3.52	-3.64	-3.64
nuclei	PBP	PN	VTAR	PBP	VTAR	PBP	PN	PBP	PN	PBP	PBP	VTAR	VTAR	PBP	PBP	VTAR	PBP	VTAR	PBP	VTAR	PBP	PN	PBP	PN	PBP	PN	PBP	PN
N of cells in VTA by nucleus	1	1	1	16	1	12	6	10	8	3	1	8	8	7	1	2	10	1	1	3	3	5	15	2	1	2	2	2
Injection in PVT	PVT Left		PVT Right					PVT Left									PVT middle
Succesfull animals (4)	Mouse 1		Mouse 2					Mouse 3									Mouse 4
	ipsi	contra	ipsi	contra				ipsi	contra								marked	non-marked
N of cells in VTAby side	4	0	3	4				12	5								5	1
side to injection site	ipsi		ipsi		contra			ipsi							contra		marked side			non marked side
bregma level (coronal)	-3.28	-3.28	-3.08	-3.16	-3.08	-3.16	-3.28	-3.08	-3.16	-3.16	-3.28	-3.28	-3.28	-3.52	-3.08	-3.16	-3.08	-3.16	-3.28	-3.16
nuclei	PBP	PN	VTAR	VTAR	VTAR	VTAR	PBP	VTAR	VTAR	PBP	PBP	PIF	PN	PBP	VTAR	VTAR	VTAR	VTAR	PBP	VTAR
N of cells in VTA by nucleus	2	2	1	2	1	2	1	2	3	2	2	1	1	1	2	3	3	1	1	1
Injection in CeA, medial part	CeA Left		CeA Left
Succesfull animals (2)	Mouse 1		Mouse 2
	ipsi	contra	ipsi	contra
N of cells in VTAby side	2	0	10	0
side to injection site	ipsi		ipsi
bregma level (coronal)	-3.28		-3.08	-3.08	-3.16	-3.16	-3.28
nuclei	PBP		VTAR	PBP	VTAR	PBP	PBP
N of cells in VTA by nucleus	2		3	2	2	1	2
Injection in VP	VP				VP					VP
Succesfull animals (3)	Mouse 1				Mouse 2					Mouse 3
	ipsi	contra			ipsi	contra				ipsi	contra
N of cells in VTAby side	20	0			17	0				12	0
side to injection site	ipsi				ipsi					ipsi
bregma level (coronal)	-2.92	-3.08	-3.08	-3.16	-2.92	-2.92	-3.08	-3.16	-3.28	-3.08	-3.16	-3.16	-3.28	-3.28
nuclei	VTAR	VTA	PBP	PBP	VTAR	PBP	VTAR	PBP	PBP	PBP	VTAR	PBP	PBP	PIF
N of cells in VTA by nucleus	7	4	7	2	1	1	4	6	5	3	4	3	1	1

## Sheet: Figure 5
	Home cage activity - first 3 days				Figure 5
	NYMBER OF NOSE-POKES TO WATER DOORS
										Adaptation Phase (14 hours)																		Day 2 (24 hours)
	Mouse ID	sex	treatment	0	1	2	3	4	5	6	7	8	9	10	11	12	13	14	15	16	17	18	19	20	21	22	23	24	25	26	27	28	29	30	31	32	33	34	35	36	37	38	39	40	41	42	43	44	45
	dTSom2852	male	control	5	44	25	78	53	31	2	0	0	33	32	13	12	35	12	0	17	46	0	0	21	15	11	9	0	3	0	23	0	0	18	0	1	18	23	43	23	17	3	30	0	37	6	37	10	6
	dTSom2857	male	control	0	13	34	13	13	2	0	2	14	2	66	3	33	47	17	54	39	17	0	26	36	17	18	7	14	19	27	9	2	0	34	0	4	17	0	11	30	3	36	30	47	69	0	0	36	18
	dTSom2859	male	control	0	4	3	1	0	2	0	0	0	2	3	1	1	0	2	0	0	0	0	0	20	16	9	17	12	5	0	6	1	0	0	1	12	6	5	1	0	2	4	4	0	0	0	0	5	0
	dTSom2861	male	control	0	10	4	0	3	3	0	0	0	0	8	1	7	17	5	1	0	16	8	3	10	142	43	49	30	42	28	19	30	19	1	0	19	14	5	20	11	21	17	23	25	0	0	3	15	0
	dTSom2868	male	control	5	19	11	12	12	22	17	0	0	12	32	1	0	18	22	8	0	36	19	15	17	28	16	24	8	9	10	3	0	0	17	14	0	20	17	6	10	21	22	19	1	5	22	21	8	25
	dTSom2870	male	control	0	6	12	60	62	49	43	11	0	26	27	13	2	27	1	12	9	23	3	19	1	4	15	1	0	8	9	0	23	0	12	0	10	6	18	2	20	2	7	35	13	17	3	4	0	20
	dTSom2885	male	control	0	9	3	0	0	0	0	2	0	0	13	22	27	64	29	49	22	2	0	4	7	42	24	13	17	14	16	11	19	4	0	0	9	1	3	14	6	6	10	4	14	0	0	0	4	6
	dTSom2851	male	caspase	1	0	4	35	41	29	14	20	0	16	9	25	0	23	20	10	0	0	8	8	12	18	10	10	0	7	16	1	5	0	13	1	4	12	11	10	0	20	8	12	0	0	36	4	8	4
	dTSom2858	male	caspase	0	17	6	0	0	0	0	0	0	0	3	4	0	0	1	3	1	0	0	3	0	16	20	109	101	60	16	50	37	9	0	0	3	41	6	9	12	40	18	25	3	1	0	3	20	0
	dTSom2860	male	caspase	0	0	0	0	0	0	0	0	0	0	0	0	0	0	0	3	0	0	0	0	0	4	15	0	23	7	2	2	0	11	6	0	1	4	4	14	6	6	2	11	0	4	2	0	2	0
	dTSom2862	male	caspase	0	7	4	0	0	0	0	0	1	0	2	27	14	6	2	9	0	7	0	0	18	9	24	163	52	54	12	32	0	14	14	0	0	41	36	20	1	14	23	17	11	7	0	0	17	0
	dTSom2867	male	caspase	1	8	4	49	36	65	49	8	0	21	21	5	24	14	12	11	26	20	5	0	19	29	15	8	0	11	0	14	12	0	4	0	20	32	14	29	23	10	11	23	7	0	25	12	11	33
	dTSom2869	male	caspase	2	25	24	74	37	33	13	0	27	1	25	3	14	16	5	6	7	0	18	16	7	14	5	0	2	6	14	5	0	8	22	0	0	4	4	0	31	16	7	34	16	0	0	35	14	12
	dTSom2871	male	caspase	0	16	9	46	22	15	21	0	0	30	5	9	18	17	14	13	2	23	9	0	6	12	7	11	0	11	1	19	0	0	15	0	3	15	11	6	37	3	42	14	4	15	22	25	10	6
	dTSom2853	female	control	0	15	28	15	32	11	17	0	0	9	4	3	18	15	46	53	26	0	0	0	15	0	10	0	5	32	5	2	8	5	0	10	9	0	7	16	22	11	18	24	29	14	31	8	3	4
	dTSom2855	female	control	0	12	5	8	18	1	14	0	0	9	3	0	35	23	19	48	39	10	0	13	25	2	0	0	6	18	11	6	0	2	0	18	7	0	14	0	10	4	1	10	0	10	12	13	11	3
	dTSom2863	female	control	1	24	19	51	55	75	59	11	0	45	7	51	33	7	60	20	9	0	1	0	8	53	2	19	14	0	20	8	0	19	0	34	0	19	16	9	72	8	7	4	23	10	4	12	17	1
	dTSom2865	female	control	1	31	34	27	27	20	76	9	1	22	14	64	37	31	35	0	0	24	12	15	0	0	26	34	37	14	4	32	36	0	17	81	0	9	12	199	150	27	118	40	0	0	35	7	0	18
	dTSom2881	female	control	2	41	38	51	4	0	37	39	90	18	0	0	30	51	36	30	8	0	0	4	0	0	6	23	30	57	25	11	0	0	10	15	0	26	25	3	39	28	46	16	1	0	7	9	0	0
	dTSom2883	female	control	1	29	13	28	9	10	0	43	9	2	51	13	14	29	48	8	7	0	0	3	26	0	0	0	29	22	5	1	2	0	2	0	12	5	32	21	21	15	18	14	7	0	6	18	13	0
	dTSom2887	female	control	4	53	25	81	23	27	20	0	42	3	42	0	28	19	15	30	3	0	0	9	25	4	1	2	0	28	16	0	1	3	0	14	4	2	16	7	15	16	12	1	0	35	28	3	5	1
	dTSom2854	female	caspase	2	48	45	58	74	118	147	26	79	13	84	21	62	26	44	83	74	28	0	19	36	0	20	0	0	30	12	2	10	11	0	48	5	13	37	17	25	44	27	38	37	1	51	24	42	18
	dTSom2864	female	caspase	0	56	51	115	10	23	5	65	0	32	33	70	44	4	24	37	81	2	0	1	45	26	1	0	22	32	17	18	0	0	9	25	14	0	93	63	161	19	64	0	73	11	0	26	21	35
	dTSom2866	female	caspase	1	24	34	9	2	7	26	7	28	4	23	26	4	18	54	60	17	47	0	0	37	0	7	0	31	0	20	4	6	15	0	0	56	6	17	50	95	49	69	92	94	1	4	24	58	2
	dTSom2872	female	caspase	5	62	31	134	99	117	65	40	1	6	62	41	24	30	36	24	26	0	0	9	16	1	8	38	32	35	10	8	0	4	0	14	19	8	37	29	23	65	28	52	33	0	0	16	42	16
	dTSom2882	female	caspase	0	27	54	161	91	121	124	43	0	20	111	0	35	27	9	41	0	19	6	0	18	0	11	0	63	98	22	5	36	0	0	81	24	2	47	16	68	48	70	0	85	10	0	0	30	21
	NUMBER OF CORNER VISITS
										Adaptation Phase (14 hours)																		Day 2 (24 hours)
	Mouse ID	sex	treatment	0	1	2	3	4	5	6	7	8	9	10	11	12	13	14	15	16	17	18	19	20	21	22	23	24	25	26	27	28	29	30	31	32	33	34	35	36	37	38	39	40	41	42	43	44	45
	dTSom2852	male	control	4	49	41	52	45	19	4	0	0	16	12	8	6	15	10	0	6	17	0	0	13	6	6	7	0	2	0	13	1	0	8	0	2	9	11	15	19	9	2	19	0	20	2	16	10	5
	dTSom2857	male	control	0	24	28	17	8	2	0	2	8	1	26	4	16	17	7	26	14	5	0	9	13	10	7	3	10	8	13	5	1	0	10	0	2	8	0	4	8	2	12	5	18	26	0	0	12	8
	dTSom2859	male	control	0	4	5	2	0	3	0	0	0	1	3	2	1	0	4	0	1	0	0	0	20	13	8	11	9	7	1	5	2	0	0	1	11	7	9	1	3	1	4	2	0	0	0	0	2	1
	dTSom2861	male	control	0	17	23	11	9	7	0	0	0	2	11	3	18	18	12	2	0	15	8	4	9	73	28	24	20	25	21	20	18	14	1	0	12	7	2	9	5	12	13	13	14	0	0	2	15	0
	dTSom2868	male	control	3	20	14	11	14	10	7	0	0	6	21	1	0	12	14	3	0	15	14	8	10	15	12	17	14	10	7	1	0	0	9	3	0	12	11	4	7	16	13	15	1	2	12	15	7	10
	dTSom2870	male	control	1	10	19	59	59	31	22	4	0	8	14	13	3	7	2	7	7	15	1	12	2	7	9	2	0	5	7	0	15	0	5	0	7	4	9	3	16	2	5	18	12	16	1	3	4	6
	dTSom2885	male	control	0	13	6	0	0	0	0	1	0	0	11	14	19	32	18	30	18	2	0	2	6	28	13	14	14	14	12	9	9	3	0	0	5	3	5	14	7	7	8	6	7	0	0	0	3	8
	dTSom2851	male	caspase	1	4	11	59	33	23	8	10	0	9	5	16	0	16	10	7	0	0	5	6	7	12	6	7	0	5	1	1	1	0	8	1	2	6	8	4	0	11	6	5	1	0	15	4	6	4
	dTSom2858	male	caspase	2	22	21	1	1	0	0	0	0	3	6	12	2	10	7	10	4	0	0	3	0	15	10	30	37	32	6	19	19	4	0	0	3	14	3	2	4	15	10	17	2	1	0	3	11	1
	dTSom2860	male	caspase	0	1	0	0	1	0	0	0	0	0	3	1	5	7	7	10	0	0	2	5	0	14	14	0	13	6	5	1	0	8	9	0	3	7	7	6	7	7	8	9	1	4	5	0	9	1
	dTSom2862	male	caspase	0	19	3	1	3	3	0	0	1	0	5	20	16	8	5	5	0	6	0	0	11	7	18	49	20	28	6	12	0	6	7	0	0	18	10	15	1	5	13	10	10	2	0	0	9	0
	dTSom2867	male	caspase	3	17	7	50	37	42	31	9	0	16	15	5	9	9	5	6	10	13	2	0	9	11	14	5	0	4	0	6	6	0	2	0	5	13	8	12	17	6	10	17	4	0	12	7	11	13
	dTSom2869	male	caspase	6	38	31	51	36	34	12	0	7	1	13	3	10	9	6	3	7	0	7	15	8	13	3	1	3	4	4	1	0	3	14	0	0	7	3	1	20	10	8	23	9	0	0	20	8	8
	dTSom2871	male	caspase	4	26	9	26	8	10	8	0	0	16	3	3	10	11	6	7	1	10	7	0	4	8	6	8	0	7	2	8	0	0	8	0	3	6	3	1	16	4	19	8	1	5	8	10	4	5
	dTSom2853	female	control	0	12	16	9	13	6	7	0	0	4	3	3	10	9	9	9	12	0	0	2	4	0	3	0	4	8	3	3	3	4	0	2	2	0	5	6	6	8	9	9	12	4	8	7	4	3
	dTSom2855	female	control	1	11	7	11	14	7	8	0	0	3	4	3	9	4	6	23	20	5	0	3	13	3	1	0	4	12	8	2	0	4	0	7	5	0	7	8	8	5	6	11	4	8	4	7	8	7
	dTSom2863	female	control	2	22	23	26	37	34	22	4	0	19	3	16	11	3	21	13	4	0	1	0	9	15	2	8	6	0	9	5	0	7	0	10	0	9	10	6	23	7	13	7	21	9	12	12	18	3
	dTSom2865	female	control	3	18	30	21	15	11	13	5	1	6	6	20	17	19	15	1	0	10	9	3	0	0	7	9	8	4	1	6	7	0	5	12	0	5	8	49	36	13	43	16	0	0	10	10	0	8
	dTSom2881	female	control	3	32	34	30	3	1	18	19	32	15	0	0	12	16	21	28	5	0	0	2	0	0	4	11	30	28	21	11	0	0	5	5	0	12	17	2	21	25	29	9	1	0	3	8	0	0
	dTSom2883	female	control	5	25	16	16	11	9	0	12	2	1	11	3	7	6	13	4	4	0	0	3	8	0	0	0	12	8	1	1	1	0	3	0	6	1	11	12	11	7	12	8	5	0	5	9	6	0
	dTSom2887	female	control	7	44	31	32	12	11	4	0	13	1	14	0	15	9	10	14	1	0	0	6	9	3	1	1	0	11	9	0	3	4	0	8	2	2	8	7	9	12	9	1	1	11	14	2	4	2
	dTSom2854	female	caspase	2	32	23	20	21	41	21	8	13	3	21	9	14	7	14	25	35	14	0	6	10	0	6	0	0	9	5	1	3	3	0	19	2	5	11	11	6	18	9	10	15	5	26	19	20	11
	dTSom2864	female	caspase	4	36	35	35	6	15	3	15	0	9	13	27	23	3	16	19	32	3	0	1	13	7	1	0	9	10	7	10	0	0	3	7	2	0	30	15	50	12	23	1	27	4	0	7	14	9
	dTSom2866	female	caspase	3	23	24	14	8	11	15	10	19	4	9	5	2	7	12	11	10	14	1	2	11	0	4	0	10	0	10	1	1	7	0	0	9	5	9	16	11	12	16	23	34	3	2	9	7	2
	dTSom2872	female	caspase	6	52	44	65	47	56	38	25	3	3	25	15	11	18	9	13	15	0	0	3	7	1	2	12	14	18	6	2	0	3	0	5	6	3	17	12	14	29	14	19	16	0	0	4	17	3
	dTSom2882	female	caspase	0	19	25	58	39	48	45	18	0	8	22	1	12	6	4	10	0	7	4	0	7	0	2	0	24	22	6	1	8	0	0	20	3	1	14	4	19	19	21	0	20	6	0	0	11	5
	NUMBER OF LICKS
										Adaptation Phase (14 hours)																		Day 2 (24 hours)
	Mouse ID	sex	treatment	0	1	2	3	4	5	6	7	8	9	10	11	12	13	14	15	16	17	18	19	20	21	22	23	24	25	26	27	28	29	30	31	32	33	34	35	36	37	38	39	40	41	42	43	44	45
	dTSom2852	male	control	0	2	0	51	6	71	0	0	0	55	6	168	40	157	113	0	41	160	0	0	75	22	33	43	0	0	0	38	0	0	76	0	0	20	43	231	39	46	0	190	0	42	36	209	97	84
	dTSom2857	male	control	0	0	0	0	0	0	0	0	0	0	245	0	73	71	84	260	281	154	0	284	305	108	149	34	232	182	76	3	0	0	285	0	0	161	0	20	217	0	172	212	430	126	0	0	502	259
	dTSom2859	male	control	0	0	0	0	0	0	0	0	0	0	0	0	0	0	0	0	0	0	0	0	79	195	175	256	57	0	0	202	0	0	0	0	719	46	287	62	0	0	59	25	0	0	0	0	171	0
	dTSom2861	male	control	0	0	0	0	0	0	0	0	0	0	0	0	0	0	0	0	0	0	0	0	0	477	692	141	188	160	85	119	107	47	34	0	200	69	29	74	87	70	108	116	109	0	0	0	286	0
	dTSom2868	male	control	0	0	0	1	0	0	0	0	0	0	2	0	0	1	0	0	0	440	206	4	70	113	35	43	9	33	14	0	0	0	32	16	0	38	28	3	46	66	17	26	0	23	167	66	59	151
	dTSom2870	male	control	0	0	0	0	12	6	16	1	0	18	13	71	0	83	0	56	69	649	0	69	0	24	159	0	0	71	0	0	43	0	69	0	37	33	107	39	99	7	34	257	124	66	0	56	0	125
	dTSom2885	male	control	0	0	0	0	0	0	0	0	0	0	0	1	126	80	25	545	235	0	0	0	214	139	238	212	470	174	169	206	301	24	0	0	358	0	105	483	185	238	413	205	85	0	0	0	81	215
	dTSom2851	male	caspase	0	0	0	0	50	0	2	200	0	19	139	0	0	337	238	449	0	0	18	347	227	305	319	456	0	126	51	0	34	0	251	0	0	123	193	62	0	329	221	140	0	0	352	29	94	103
	dTSom2858	male	caspase	0	0	0	0	0	0	0	0	0	0	0	0	0	0	0	0	0	0	0	0	0	0	1	534	1297	467	111	496	288	82	0	0	134	443	342	103	294	365	175	261	0	0	0	52	264	0
	dTSom2860	male	caspase	0	0	0	0	0	0	0	0	0	0	0	0	0	0	0	0	0	0	0	0	0	0	0	0	12	6	7	0	0	90	47	0	3	43	0	146	129	64	127	0	0	40	139	0	0	0
	dTSom2862	male	caspase	0	0	0	0	0	0	0	0	0	0	0	0	0	0	0	0	0	0	0	0	0	0	0	1093	322	111	0	175	0	61	85	0	0	239	178	69	0	206	97	24	0	15	0	0	62	0
	dTSom2867	male	caspase	0	0	0	1	1	61	182	0	0	74	46	0	236	93	39	293	84	105	0	0	147	337	105	4	0	179	0	59	57	0	5	0	27	75	38	290	231	108	108	204	10	0	319	214	72	122
	dTSom2869	male	caspase	0	0	1	5	0	1	0	0	30	0	31	0	96	172	75	137	117	0	344	284	268	184	26	0	5	99	37	0	0	69	168	0	0	64	0	0	169	137	60	643	159	0	0	139	227	118
	dTSom2871	male	caspase	0	0	0	0	7	12	29	0	0	61	11	43	55	25	32	29	13	107	35	0	0	66	2	11	0	33	0	35	0	0	64	0	25	60	43	40	128	57	85	255	22	60	275	72	52	211
	dTSom2853	female	control	0	0	7	1	6	9	9	0	0	0	5	0	10	25	107	137	15	0	0	0	104	0	7	0	0	40	0	0	0	0	0	0	3	0	0	141	113	29	84	82	59	41	55	63	0	0
	dTSom2855	female	control	0	0	0	0	4	0	0	0	0	0	0	0	19	135	65	85	23	0	0	0	0	0	0	0	0	0	2	0	0	0	0	20	44	0	0	0	0	1	0	0	0	0	0	1	42	0
	dTSom2863	female	control	0	1	0	0	1	0	88	15	0	128	0	270	269	29	433	280	146	0	0	0	0	316	0	111	94	0	128	19	0	154	0	70	0	106	123	80	281	74	79	94	77	84	0	178	180	0
	dTSom2865	female	control	0	0	1	0	1	0	421	1	0	44	139	361	120	140	354	0	0	172	156	0	0	0	88	259	214	78	0	66	156	0	135	297	0	2	163	252	209	162	169	84	0	0	139	113	0	58
	dTSom2881	female	control	0	0	0	18	0	0	183	205	80	8	0	0	96	261	250	167	52	0	0	0	0	0	0	217	252	229	142	5	0	0	89	252	0	261	143	0	297	301	308	169	0	0	0	122	0	0
	dTSom2883	female	control	0	0	0	0	0	0	0	90	9	0	251	73	158	162	399	105	204	0	0	0	166	0	0	0	255	179	101	0	0	0	0	0	78	0	252	245	181	139	261	62	69	0	36	230	193	0
	dTSom2887	female	control	0	0	0	13	59	137	0	0	189	0	261	0	354	197	281	413	0	0	0	35	540	103	0	0	0	410	175	0	0	0	0	390	103	36	188	346	253	494	321	0	0	394	363	107	133	129
	dTSom2854	female	caspase	0	1	0	39	42	85	48	1	119	0	161	223	274	143	330	264	174	69	0	7	168	0	143	0	0	152	107	0	50	70	0	376	0	92	242	77	255	351	245	127	49	0	355	79	192	128
	dTSom2864	female	caspase	0	3	2	51	0	0	0	114	0	1	181	271	312	0	0	474	510	0	0	0	6	3	0	0	319	348	131	47	0	0	0	152	164	0	236	187	227	0	224	0	265	65	0	191	52	329
	dTSom2866	female	caspase	0	0	0	0	0	0	0	0	0	0	0	443	0	35	461	249	184	62	0	0	138	0	27	0	291	0	157	0	0	132	0	0	250	96	35	264	300	153	121	217	86	0	0	69	179	0
	dTSom2872	female	caspase	0	1	0	40	119	46	135	10	0	0	396	256	49	220	239	207	34	0	0	0	2	0	46	258	224	249	78	0	0	0	0	56	165	0	72	325	212	406	37	208	130	0	0	52	353	12
	dTSom2882	female	caspase	0	0	0	39	50	1	118	0	0	0	352	0	0	167	105	106	0	102	93	0	64	0	66	0	178	200	40	0	87	0	0	340	266	0	276	296	241	128	296	0	277	3	0	0	182	119
[truncated: 17 more columns]

## Sheet: Figure 5-1b
	Number of GFP+ cell bodies in control and caspase-treated animals								Figure 5-1b
	GRAPH	Control						Caspase
		Mouse 1	Mouse 2	Mouse 3	Mouse 4	Mouse 5		Mouse 1	Mouse 2	Mouse 3	Mouse 4	Mouse 5
	-2.9	14	4	17	6	4		0	0	1	2	0
	-3	16	11	16	11	5		1	0	2	0	1
	-3.1	19	22	21	9	6		0	1	4	1	1
	-3.2	16	7	25	11	6		1	0	2	0	0
	-3.3	9	11	15	10	1		1	1	1	0	1
			gfp - GFP+ cell bodies in the VTA
	Control							Caspase
		bregma	gfp total	gfp left	right				bregma	gfp total	gfp left	gfp right
	Mouse 1							Mouse 1
	female	-290	14	2	12			male	-290	0	0	0
		-300	16	7	9				-300	1	1	0
		-310	19	4	15				-310	0	0	0
		-320	16	4	12				-320	1	1	0
		-330	9	2	7				-330	1	1	0
	total:		74					total:		3
	Mouse 2							Mouse 2
	female	-290	4	1	3			male	-290	0	0	0
		-300	11	9	2				-300	0	0	0
		-310	22	16	6				-310	1	0	1
		-320	7	3	4				-320	0	0	0
		-330	11	6	5				-330	1	0	1
	total:		55					total:		2
	Mouse 3							Mouse 3
	male	-290	17	7	10			female	-290	1	1	0
		-300	16	6	10				-300	2	1	1
		-310	21	15	6				-310	4	2	2
		-320	25	20	5				-320	2	1	1
		-330	15	10	3				-330	1	0	1
	total:		94					total:		10
	Mouse 4							Mouse 4
	female	-290	6	3	3			female	-290	2	1	1
		-300	11	4	7				-300	0	0	0
		-310	9	6	3				-310	1	0	1
		-320	11	5	6				-320	0	0	0
		-330	10	5	5				-330	0	0	0
	total:		47					total:		3
	Mouse 5							Mouse 5
	male	-290	4	0	4			male	-290	0	0	0
	5	300	5	1	4				-300	1	0	1
	2	-310	6	6	0				-310	1	0	1
	3	-320	6	1	5				-320	0	0	0
	4	-330	1	1	0				-330	1	0	1
	total:		22					total:		3

## Sheet: Figure 5-2
	Novelty-induced locomotion					Figure 5-2a						Light-dark box test			Figure 5-2b
	Trial length: 60 min in 10 min bin											Trial length: 5 min
					Distance moved in m
					Time of trial
	Mouse ID	Cohort	Treatment	Sex	0-10	10-20	20-30	30-40	40-50	50-60		Mouse ID	Cohort	Treatment	Sex	Time in light (s)	Time in dark (s)	Time in light( %)
	12	1	Ctrl	Male	18.11	15.46	18.97	13.67	15.64	14.74		12	1	Ctrl	Male	124.65	144.65	46.2867
	13	1	Ctrl	Male	19.71	16.06	17.96	18.24	10.34	17.97		13	1	Ctrl	Male	119.75	150.45	44.319
	14	1	Ctrl	Male	24.09	19.04	19.29	19.46	13.68	9.35		14	1	Ctrl	Male	93.35	178.4	34.3514
	15	1	Ctrl	Male	22.18	19.82	20.79	20.46	11.14	8.74		15	1	Ctrl	Male	35.7	248.8	12.5483
	16	1	Ctrl	Male	15.36	16.32	14.57	15.66	18.01	17.5		16	1	Ctrl	Male	83.3	197.75	29.6389
	594	2	Ctrl	Male	32.58	31.41	21.07	26.47	24.54	28.47		594	2	Ctrl	Male	105.2	179.35	36.9707
	596	2	Ctrl	Male	37.28	35.64	27.85	28.39	23.09	17.75		596	2	Ctrl	Male	46.85	243.6	16.1301
	610	2	Ctrl	Male	34.99	29.27	20.34	24.54	22.7	24.31		610	2	Ctrl	Male	93	185.8	33.3572
	581	2	Ctrl	Male	35.95	38.07	33.26	30.81	24.73	38.3		581	2	Ctrl	Male	87.1	190.15	31.4157
	583	2	Ctrl	Male	26.97	19.27	28.6	26.78	19.7	16.83		583	2	Ctrl	Male	84.6	195.35	30.2197
	1	1	Caspase	Male	23.02	18.16	16.41	18.55	13.84	13.35		1	1	Caspase	Male	82.05	193.7	29.7552
	3	1	Caspase	Male	21.14	21	18.29	14.98	13.91	11.2		3	1	Caspase	Male	114.2	147.8	43.5878
	4	1	Caspase	Male	22.21	19.89	20.87	16.3	26.27	14.75		4	1	Caspase	Male	66.5	218.75	23.3129
	5	1	Caspase	Male	21.5	20.24	22.78	18.82	18.13	20.24		5	1	Caspase	Male	93.7	184.4	33.6929
	6	1	Caspase	Male	24.12	23.57	25.33	22.93	17.88	16.94		6	1	Caspase	Male	71.1	211	25.2038
	595	2	Caspase	Male	35.77	35	29.13	28.12	30.83	25.02		595	2	Caspase	Male	63.1	224.45	21.944
	609	2	Caspase	Male	36.17	35.59	30.16	20.17	23.52	22.53		609	2	Caspase	Male	117.5	146.15	44.5667
	611	2	Caspase	Male	31.6	26.39	24.5	20.06	14.37	18.72		611	2	Caspase	Male	67.7	208.85	24.4802
	580	2	Caspase	Male	28.79	22.96	23.59	27.33	18.58	19.71		580	2	Caspase	Male	70.1	217.45	24.3784
	17	1	Caspase	Female	16.59	19.46	18.79	14.97	9.72	7.2		17	1	Caspase	Female	24.85	256.25	8.84027
	18	1	Caspase	Female	17.92	18.8	17.9	19.97	11.37	9.62		18	1	Caspase	Female	128.1	150.3	46.0129
	19	1	Caspase	Female	23.4	21.78	19.64	17.49	15.91	9.2		19	1	Caspase	Female	103.85	161.95	39.0707
	20	1	Caspase	Female	19.32	20.27	17.58	21.19	14.34	18.64		20	1	Caspase	Female	78.8	196	28.6754
	585	2	Ctrl	Female	34.19	32.65	31.34	26.92	21.21	17.8		585	2	Ctrl	Female	87.3	177.2	33.0057
	587	2	Ctrl	Female	19.47	20.83	22.22	19.71	18.63	20.81		587	2	Ctrl	Female	61	223.55	21.4374
	613	2	Ctrl	Female	40.44	34.98	36.39	23.42	28.19	29.49		613	2	Ctrl	Female	66.75	209.95	24.1236
	615	2	Ctrl	Female	30.78	27.2	22.43	22.66	20.33	17.87		615	2	Ctrl	Female	104.1	179.7	36.6808
	591	2	Ctrl	Female	33.29	32.72	30.7	30.37	30.24	22.05		591	2	Ctrl	Female	63.85	219.05	22.5698
	593	2	Ctrl	Female	33.69	29.13	27.99	22.89	29.42	16.97		593	2	Ctrl	Female	65.55	215.5	23.3233
	598	2	Ctrl	Female	33.57	30.2	26.96	23.06	21.44	16.31		598	2	Ctrl	Female	70.55	202.7	25.8188
	11	1	Caspase	Female	22.38	22.58	18.01	17.11	14.85	11.85		11	1	Caspase	Female	74.3	199.55	27.1316
	584	2	Caspase	Female	26.71	32.32	36.52	33.68	21.81	22.12		584	2	Caspase	Female	61.65	223.6	21.6126
	612	2	Caspase	Female	30.81	31.4	26.92	21.35	13.52	13.8		612	2	Caspase	Female	55.25	226.45	19.6131
	614	2	Caspase	Female	34.95	32.31	30.78	31.24	18.29	21.48		614	2	Caspase	Female	64.85	225.2	22.3582
	589	2	Caspase	Female	25.22	25.94	19.22	17.7	17.19	19.04		589	2	Caspase	Female	45.25	240.65	15.8272
	590	2	Caspase	Female	28.43	32.83	32.45	27.75	31.29	23.82		590	2	Caspase	Female	55.2	224.9	19.7072
	592	2	Caspase	Female	29.95	27.8	24.46	14.85	25.16	15.46		592	2	Caspase	Female	59.3	217.6	21.4157
	597	2	Caspase	Female	31.34	29.25	24.32	24.74	23.21	23.44		597	2	Caspase	Female	72.15	199.3	26.5795
	Elevated plus maze			Figure 5-2c					Novelty-suppressed feeding				Figure 5-2d
	Trial time: 5 min								Trial time: 10 min
					Time in open arm %	Time in open arm % (SQRT transformation)
	Mouse ID	Cohort	Treatment	Sex						Mouse ID	Cohort	Treatment	Sex	Latency to eating (s)
	12	1	Ctrl	Male	0.27	0.52				12	1	Ctrl	Male	360.08
	13	1	Ctrl	Male	41.69	6.46				13	1	Ctrl	Male	314.12
	14	1	Ctrl	Male	5.17	2.27				14	1	Ctrl	Male	460.96
	15	1	Ctrl	Male	0	0				15	1	Ctrl	Male	460.88
	16	1	Ctrl	Male	0	0				16	1	Ctrl	Male	491.84
	594	2	Ctrl	Male	41.47	6.44				594	2	Ctrl	Male	337.52
	596	2	Ctrl	Male	14.68	3.83				596	2	Ctrl	Male	324.8
	610	2	Ctrl	Male	0	0				610	2	Ctrl	Male	139.04
	581	2	Ctrl	Male	2.89	1.7				581	2	Ctrl	Male	394.24
	583	2	Ctrl	Male	12.28	3.5				583	2	Ctrl	Male	600.04
	1	1	Caspase	Male	3.15	1.78				1	1	Caspase	Male	299.32
	3	1	Caspase	Male	13.71	3.7				3	1	Caspase	Male	320.8
	4	1	Caspase	Male	1.29	1.13				4	1	Caspase	Male	318.08
	5	1	Caspase	Male	3.04	1.74				5	1	Caspase	Male	458.52
	6	1	Caspase	Male	1.1	1.05				6	1	Caspase	Male	227.76
	595	2	Caspase	Male	0	0				595	2	Caspase	Male	194.12
	609	2	Caspase	Male	0.96	0.98				609	2	Caspase	Male	393.16
	611	2	Caspase	Male	4.71	2.17				611	2	Caspase	Male	320.52
	580	2	Caspase	Male	18.45	4.3				580	2	Caspase	Male	331.68
	17	1	Caspase	Female	12.55	3.54				17	1	Caspase	Female	272.64
	18	1	Caspase	Female	43.89	6.62				18	1	Caspase	Female	600.04
	19	1	Caspase	Female	45.06	6.71				19	1	Caspase	Female	408.96
	20	1	Caspase	Female	9.04	3.01				20	1	Caspase	Female	360.12
	585	2	Ctrl	Female	24.92	4.99				585	2	Ctrl	Female	281.88
	587	2	Ctrl	Female	0	0				587	2	Ctrl	Female	246.48
	613	2	Ctrl	Female	20.54	4.53				613	2	Ctrl	Female	454.96
	615	2	Ctrl	Female	0.22	0.47				615	2	Ctrl	Female	262.48
	591	2	Ctrl	Female	3.63	1.91				591	2	Ctrl	Female	201.24
	593	2	Ctrl	Female	3.85	1.96				593	2	Ctrl	Female	394.68
	598	2	Ctrl	Female	0.7	0.83				598	2	Ctrl	Female	257.32
	11	1	Caspase	Female	11.15	3.34				11	1	Caspase	Female	477.72
	584	2	Caspase	Female	5.31	2.3				584	2	Caspase	Female	347.08
	612	2	Caspase	Female	3.34	1.83				612	2	Caspase	Female	600.04
	614	2	Caspase	Female	31.75	5.63				614	2	Caspase	Female	520.12
	589	2	Caspase	Female	9.12	3.02				589	2	Caspase	Female	201.8
	590	2	Caspase	Female	29	5.39				590	2	Caspase	Female	600.04
	592	2	Caspase	Female	13.62	3.69				592	2	Caspase	Female	384.68
	597	2	Caspase	Female	3.54	1.88				597	2	Caspase	Female	257.52

## Sheet: Figure 5-3
	Running wheel activity				Figure 5-3
	Total duration: 68 h
	Measure: Number of rotations per hour
						Adapation phase												Basic activity
		Mouse ID	Cohort	Treatment	Sex	5 pm	6 pm	7 pm	8 pm	9 pm	10 pm	11 pm	00 am	1 am	2 am	3 am	4 am	5 am	6 am	7 am	8 am	9 am	10 am	11 am	12 am	1 pm	2 pm	3 pm	4 pm	5 pm	6 pm	7 pm	8 pm	9 pm	10 pm	11 pm	00 am	1 am	2 am	3 am	4 am	5 am	6 am	7 am	8 am	9 am	10 am	11 am	12 am
		12	1	Ctrl	Male	314	1586	1492	0	810	1461	338	0	6	814	0	0	993	55	0	5	2	7	0	0	6	0	0	0	79	2400	408	1298	1518	1164	79	0	691	0	0	0	1207	97	0	5	755	7	0	0
		13	1	Ctrl	Male	0	846	659	670	0	703	854	0	909	1	0	4	8	0	0	0	0	0	0	0	0	0	0	0	0	1339	0	1240	1904	2394	854	0	1668	0	0	252	372	0	0	0	0	0	0	0
		14	1	Ctrl	Male	0	1038	1064	0	514	940	0	479	1278	0	503	1092	635	28	0	0	0	0	0	0	0	2	0	0	0	948	773	301	520	0	837	1254	0	416	2099	2133	1964	0	0	0	0	0	0	0
		15	1	Ctrl	Male	0	701	45	484	0	466	1239	248	0	12	0	474	1652	13	0	0	0	1	0	0	0	0	0	0	0	512	719	740	330	318	612	0	728	136	0	13	1393	65	0	0	0	1	0	0
		16	1	Ctrl	Male	0	142	67	41	1009	1606	825	12	310	1	0	335	20	0	0	0	0	0	0	0	0	0	0	0	0	440	1015	6	319	867	1591	1546	206	282	1	8	344	0	0	0	0	0	0	0
		581	2	Ctrl	Female	0	452	1463	1381	1616	1304	399	765	1402	0	0	1096	725	0	0	0	0	0	13	0	0	0	0	0	0	897	894	355	1020	1145	770	0	970	1129	745	335	840	53	0	0	0	0	0	1
		583	2	Ctrl	Female	0	0	1	0	1	0	1	0	0	0	0	0	0	0	0	0	0	0	6	0	0	0	0	0	0	0	0	0	0	0	0	0	0	0	0	0	0	0	0	0	0	0	0	0
		594	2	Ctrl	Female	0	2	0	2	0	122	33	0	12	0	0	42	2	0	0	0	0	0	7	0	0	0	0	0	0	22	11	72	30	315	0	0	202	1171	1358	1350	806	0	0	0	0	0	0	0
		596	2	Ctrl	Female	4	548	31	102	936	408	0	650	515	0	462	291	583	0	0	0	0	2	1	1	0	0	1	0	0	485	15	400	508	0	0	523	1295	498	0	477	893	1	0	0	0	0	0	0
		610	2	Ctrl	Female	0	1	0	1	0	0	0	0	0	0	0	1	0	0	0	0	0	0	6	0	0	0	0	0	0	2	0	7	0	16	0	3	0	0	0	21	40	0	0	0	0	0	0	0
		17	1	Ctrl	Female	0	0	2	1	0	0	0	0	0	0	0	0	0	0	0	0	0	0	0	0	0	0	0	0	0	1	0	0	1	1	0	0	0	0	0	0	0	0	0	0	0	0	0	0
		18	1	Ctrl	Female	1	619	1006	1321	1286	1507	1006	1704	1998	1729	2018	1465	808	94	0	3	0	0	0	2	5	0	0	0	0	253	445	0	0	240	179	406	3	0	0	0	583	0	3	0	0	0	2	5
		19	1	Ctrl	Female	0	440	732	664	630	0	1	0	0	15	0	482	1127	0	7	0	2	1	0	0	0	0	0	0	0	859	1297	239	0	0	725	956	2	0	6	106	1719	7	0	2	1	0	0	0
		20	1	Ctrl	Female	0	406	1282	1043	305	0	699	0	346	619	0	0	711	0	21	0	0	1	0	0	0	0	0	0	0	964	1074	1367	965	0	1	1639	713	0	0	1283	516	21	0	0	1	0	0	0
		585	2	Ctrl	Female	0	1445	1916	1921	1772	1675	2158	2256	2274	2487	1844	1858	155	0	0	3	0	0	68	0	0	0	2	0	0	1283	1405	475	1104	917	938	544	804	0	674	454	947	0	0	0	0	2	0	0
		587	2	Ctrl	Female	0	868	1408	1577	1939	1682	1431	215	539	216	153	0	20	0	0	0	6	0	8	0	8	0	0	1	0	1262	2237	2266	2337	2116	2146	277	0	0	999	578	413	0	0	0	0	1	0	0
		591	2	Ctrl	Female	0	0	3	0	2	1	3	25	0	0	2	1	0	0	2	1	0	0	5	0	0	0	0	0	0	0	0	0	0	1	0	0	0	0	1	1	1	0	0	0	0	0	0	0
		593	2	Ctrl	Female	0	0	0	0	0	0	0	0	0	0	0	0	0	0	0	0	0	0	12	0	0	0	0	0	0	0	0	0	0	2	0	0	0	0	0	0	0	0	0	0	0	0	0	0
		598	2	Ctrl	Female	0	11	3	2	984	1475	1997	1386	1138	0	0	233	475	0	0	0	0	0	9	0	0	0	0	0	0	637	0	1239	1485	1531	1543	1008	817	1543	691	1106	527	0	0	0	0	0	0	0
		613	2	Ctrl	Female	0	0	0	0	0	0	0	0	0	0	0	0	0	0	0	0	0	0	7	0	0	0	0	0	0	0	0	0	0	0	1	0	0	1	0	1	0	0	0	0	0	0	0	0
		615	2	Ctrl	Female	0	4	0	0	0	1	11	0	0	0	0	0	0	0	0	0	0	0	0	0	0	0	9	9	0	0	0	0	0	0	0	0	0	0	0	0	0	0	0	0	0	0	0	0
		1	1	Caspase	Male	0	402	94	62	268	0	298	977	1	598	32	23	0	0	0	0	0	2	0	0	0	0	0	0	0	280	172	0	451	1083	42	518	758	1	573	1458	370	0	0	0	2	0	0	0
		3	1	Caspase	Male	0	303	107	0	572	709	0	1014	15	0	547	622	931	0	0	0	0	0	0	0	0	0	0	0	0	825	383	327	915	1103	123	1474	1224	36	770	283	1501	0	0	0	0	0	0	0
		4	1	Caspase	Male	0	15	7	1	33	0	49	311	40	0	2	0	249	0	0	0	0	0	0	0	2	0	0	0	0	327	2	252	1729	1990	2407	2016	1953	1665	0	577	390	0	0	0	0	0	0	2
		5	1	Caspase	Male	0	255	806	959	3	60	453	0	360	49	13	487	1150	39	0	0	0	0	0	0	0	0	0	0	0	317	826	0	10	0	388	71	31	668	0	440	895	0	0	0	0	0	0	0
		6	1	Caspase	Male	0	1382	803	0	711	1240	841	0	0	0	0	0	168	0	0	0	0	0	0	0	0	0	0	0	0	1277	994	0	36	0	0	0	0	850	734	0	2	0	0	0	0	0	0	0
		580	2	Caspase	Male	0	0	0	0	0	0	0	0	0	0	0	0	0	0	0	0	0	0	18	0	0	0	0	0	0	0	0	0	0	0	0	0	0	0	0	1	0	0	0	0	0	0	0	0
		595	2	Caspase	Male	0	344	59	114	4	50	16	27	77	27	1	161	27	0	0	0	0	0	15	0	0	0	0	0	0	276	552	1178	1665	1480	1875	1667	0	826	1355	135	134	0	0	0	0	0	0	0
		609	2	Caspase	Male	0	0	0	0	0	0	0	0	0	0	0	0	0	0	0	0	0	0	5	0	0	0	0	0	0	0	0	0	0	0	0	0	0	0	0	0	0	0	0	0	0	0	0	0
		611	2	Caspase	Male	0	3	0	2	0	5	0	0	0	1	0	1	0	0	0	0	0	0	2	0	0	0	0	0	0	1	0	0	1	0	0	4	0	3	1	0	0	0	0	0	0	0	0	0
		11	1	Caspase	Female	0	855	1401	532	1	1096	725	1	8	835	0	168	550	0	0	0	0	0	0	0	4	0	0	0	0	478	1018	1259	1753	1816	2142	2262	2406	1559	433	1047	553	0	0	0	0	0	0	0
		584	2	Caspase	Female	0	992	692	110	1630	822	6	0	73	1031	794	0	0	2	8	0	0	0	9	0	2	0	0	0	0	1153	1361	1615	1147	1194	1057	100	0	0	0	506	752	0	0	0	0	0	0	2
		589	2	Caspase	Female	0	7	975	1122	1609	821	1394	373	994	1484	1569	1064	232	0	0	0	0	0	3	0	0	0	0	0	0	669	398	775	689	1660	1815	2514	2651	2873	2932	2232	673	0	0	0	0	0	0	0
		590	2	Caspase	Female	0	0	0	0	1	1	0	0	0	0	0	0	0	0	0	0	0	0	9	0	0	0	0	0	0	3	0	0	85	1937	1592	1751	1811	917	1226	1094	1061	0	0	0	0	2	0	0
		592	2	Caspase	Female	0	887	1876	2549	2738	2648	2861	2843	2574	2481	451	1143	561	0	7	0	1	0	9	0	0	2	0	0	0	1611	2096	1970	285	1	2087	1341	266	0	0	2	1	0	0	0	0	0	2	0
		597	2	Caspase	Female	0	0	0	0	0	0	0	0	0	0	0	0	0	0	0	0	0	0	10	0	0	1	0	0	0	0	0	0	0	0	0	0	0	0	0	0	0	0	0	0	0	0	0	0
		612	2	Caspase	Female	0	0	0	0	0	0	0	0	0	0	0	0	0	0	0	0	0	0	4	0	0	0	0	0	0	0	0	0	0	0	0	0	0	0	0	0	0	0	0	0	0	0	0	0
		614	2	Caspase	Female	0	0	0	0	0	0	0	0	0	0	0	0	0	0	0	0	0	0	12	0	0	0	0	0	0	0	0	0	0	0	0	0	0	0	0	0	0	0	0	0	0	0	0	0
SQRT transformation
		Mouse ID	Cohort	Treatment	Sex	5 pm	6 pm	7 pm	8 pm	9 pm	10 pm	11 pm	00 am	1 am	2 am	3 am	4 am	5 am	6 am	7 am	8 am	9 am	10 am	11 am	12 am	1 pm	2 pm	3 pm	4 pm	5 pm	6 pm	7 pm	8 pm	9 pm	10 pm	11 pm	00 am	1 am	2 am	3 am	4 am	5 am	6 am	7 am	8 am	9 am	10 am	11 am	12 am
		12	1	Ctrl	Male	17.72	39.82	38.63	0	28.46	38.22	18.38	0	2.45	28.53	0	0	31.51	7.42	0	2.24	1.41	2.65	0	0	2.45	0	0	0	8.89	48.99	20.2	36.03	38.96	34.12	8.89	0	26.29	0	0	0	34.74	9.85	0	2.24	27.48	2.65	0	0
		13	1	Ctrl	Male	0	29.09	25.67	25.88	0	26.51	29.22	0	30.15	1	0	2	2.83	0	0	0	0	0	0	0	0	0	0	0	0	36.59	0	35.21	43.63	48.93	29.22	0	40.84	0	0	15.87	19.29	0	0	0	0	0	0	0
		14	1	Ctrl	Male	0	32.22	32.62	0	22.67	30.66	0	21.89	35.75	0	22.43	33.05	25.2	5.29	0	0	0	0	0	0	0	1.41	0	0	0	30.79	27.8	17.35	22.8	0	28.93	35.41	0	20.4	45.81	46.18	44.32	0	0	0	0	0	0	0
		15	1	Ctrl	Male	0	26.48	6.71	22	0	21.59	35.2	15.75	0	3.46	0	21.77	40.64	3.61	0	0	0	1	0	0	0	0	0	0	0	22.63	26.81	27.2	18.17	17.83	24.74	0	26.98	11.66	0	3.61	37.32	8.06	0	0	0	1	0	0
		16	1	Ctrl	Male	0	11.92	8.19	6.4	31.76	40.07	28.72	3.46	17.61	1	0	18.3	4.47	0	0	0	0	0	0	0	0	0	0	0	0	20.98	31.86	2.45	17.86	29.44	39.89	39.32	14.35	16.79	1	2.83	18.55	0	0	0	0	0	0	0
		581	2	Ctrl	Female	0	21.26	38.25	37.16	40.2	36.11	19.97	27.66	37.44	0	0	33.11	26.93	0	0	0	0	0	3.61	0	0	0	0	0	0	29.95	29.9	18.84	31.94	33.84	27.75	0	31.14	33.6	27.29	18.3	28.98	7.28	0	0	0	0	0	1
		583	2	Ctrl	Female	0	0	1	0	1	0	1	0	0	0	0	0	0	0	0	0	0	0	2.45	0	0	0	0	0	0	0	0	0	0	0	0	0	0	0	0	0	0	0	0	0	0	0	0	0
		594	2	Ctrl	Female	0	1.41	0	1.41	0	11.05	5.74	0	3.46	0	0	6.48	1.41	0	0	0	0	0	2.65	0	0	0	0	0	0	4.69	3.32	8.49	5.48	17.75	0	0	14.21	34.22	36.85	36.74	28.39	0	0	0	0	0	0	0
		596	2	Ctrl	Female	2	23.41	5.57	10.1	30.59	20.2	0	25.5	22.69	0	21.49	17.06	24.15	0	0	0	0	1.41	1	1	0	0	1	0	0	22.02	3.87	20	22.54	0	0	22.87	35.99	22.32	0	21.84	29.88	1	0	0	0	0	0	0
		610	2	Ctrl	Female	0	1	0	1	0	0	0	0	0	0	0	1	0	0	0	0	0	0	2.45	0	0	0	0	0	0	1.41	0	2.65	0	4	0	1.73	0	0	0	4.58	6.32	0	0	0	0	0	0	0
		17	1	Ctrl	Female	0	0	1.41	1	0	0	0	0	0	0	0	0	0	0	0	0	0	0	0	0	0	0	0	0	0	1	0	0	1	1	0	0	0	0	0	0	0	0	0	0	0	0	0	0
		18	1	Ctrl	Female	1	24.88	31.72	36.35	35.86	38.82	31.72	41.28	44.7	41.58	44.92	38.28	28.43	9.7	0	1.73	0	0	0	1.41	2.24	0	0	0	0	15.91	21.1	0	0	15.49	13.38	20.15	1.73	0	0	0	24.15	0	1.73	0	0	0	1.41	2.24
		19	1	Ctrl	Female	0	20.98	27.06	25.77	25.1	0	1	0	0	3.87	0	21.95	33.57	0	2.65	0	1.41	1	0	0	0	0	0	0	0	29.31	36.01	15.46	0	0	26.93	30.92	1.41	0	2.45	10.3	41.46	2.65	0	1.41	1	0	0	0
		20	1	Ctrl	Female	0	20.15	35.81	32.3	17.46	0	26.44	0	18.6	24.88	0	0	26.66	0	4.58	0	0	1	0	0	0	0	0	0	0	31.05	32.77	36.97	31.06	0	1	40.48	26.7	0	0	35.82	22.72	4.58	0	0	1	0	0	0
		585	2	Ctrl	Female	0	38.01	43.77	43.83	42.1	40.93	46.45	47.5	47.69	49.87	42.94	43.1	12.45	0	0	1.73	0	0	8.25	0	0	0	1.41	0	0	35.82	37.48	21.79	33.23	30.28	30.63	23.32	28.35	0	25.96	21.31	30.77	0	0	0	0	1.41	0	0
		587	2	Ctrl	Female	0	29.46	37.52	39.71	44.03	41.01	37.83	14.66	23.22	14.7	12.37	0	4.47	0	0	0	2.45	0	2.83	0	2.83	0	0	1	0	35.52	47.3	47.6	48.34	46	46.32	16.64	0	0	31.61	24.04	20.32	0	0	0	0	1	0	0
		591	2	Ctrl	Female	0	0	1.73	0	1.41	1	1.73	5	0	0	1.41	1	0	0	1.41	1	0	0	2.24	0	0	0	0	0	0	0	0	0	0	1	0	0	0	0	1	1	1	0	0	0	0	0	0	0
		593	2	Ctrl	Female	0	0	0	0	0	0	0	0	0	0	0	0	0	0	0	0	0	0	3.46	0	0	0	0	0	0	0	0	0	0	1.41	0	0	0	0	0	0	0	0	0	0	0	0	0	0
		598	2	Ctrl	Female	0	3.32	1.73	1.41	31.37	38.41	44.69	37.23	33.73	0	0	15.26	21.79	0	0	0	0	0	3	0	0	0	0	0	0	25.24	0	35.2	38.54	39.13	39.28	31.75	28.58	39.28	26.29	33.26	22.96	0	0	0	0	0	0	0
		613	2	Ctrl	Female	0	0	0	0	0	0	0	0	0	0	0	0	0	0	0	0	0	0	2.65	0	0	0	0	0	0	0	0	0	0	0	1	0	0	1	0	1	0	0	0	0	0	0	0	0
		615	2	Ctrl	Female	0	2	0	0	0	1	3.32	0	0	0	0	0	0	0	0	0	0	0	0	0	0	0	3	3	0	0	0	0	0	0	0	0	0	0	0	0	0	0	0	0	0	0	0	0
		1	1	Caspase	Male	0	20.05	9.7	7.87	16.37	0	17.26	31.26	1	24.45	5.66	4.8	0	0	0	0	0	1.41	0	0	0	0	0	0	0	16.73	13.11	0	21.24	32.91	6.48	22.76	27.53	1	23.94	38.18	19.24	0	0	0	1.41	0	0	0
		3	1	Caspase	Male	0	17.41	10.34	0	23.92	26.63	0	31.84	3.87	0	23.39	24.94	30.51	0	0	0	0	0	0	0	0	0	0	0	0	28.72	19.57	18.08	30.25	33.21	11.09	38.39	34.99	6	27.75	16.82	38.74	0	0	0	0	0	0	0
		4	1	Caspase	Male	0	3.87	2.65	1	5.74	0	7	17.64	6.32	0	1.41	0	15.78	0	0	0	0	0	0	0	1.41	0	0	0	0	18.08	1.41	15.87	41.58	44.61	49.06	44.9	44.19	40.8	0	24.02	19.75	0	0	0	0	0	0	1.41
		5	1	Caspase	Male	0	15.97	28.39	30.97	1.73	7.75	21.28	0	18.97	7	3.61	22.07	33.91	6.24	0	0	0	0	0	0	0	0	0	0	0	17.8	28.74	0	3.16	0	19.7	8.43	5.57	25.85	0	20.98	29.92	0	0	0	0	0	0	0
		6	1	Caspase	Male	0	37.18	28.34	0	26.66	35.21	29	0	0	0	0	0	12.96	0	0	0	0	0	0	0	0	0	0	0	0	35.74	31.53	0	6	0	0	0	0	29.15	27.09	0	1.41	0	0	0	0	0	0	0
		580	2	Caspase	Male	0	0	0	0	0	0	0	0	0	0	0	0	0	0	0	0	0	0	4.24	0	0	0	0	0	0	0	0	0	0	0	0	0	0	0	0	1	0	0	0	0	0	0	0	0
		595	2	Caspase	Male	0	18.55	7.68	10.68	2	7.07	4	5.2	8.77	5.2	1	12.69	5.2	0	0	0	0	0	3.87	0	0	0	0	0	0	16.61	23.49	34.32	40.8	38.47	43.3	40.83	0	28.74	36.81	11.62	11.58	0	0	0	0	0	0	0
		609	2	Caspase	Male	0	0	0	0	0	0	0	0	0	0	0	0	0	0	0	0	0	0	2.24	0	0	0	0	0	0	0	0	0	0	0	0	0	0	0	0	0	0	0	0	0	0	0	0	0
		611	2	Caspase	Male	0	1.73	0	1.41	0	2.24	0	0	0	1	0	1	0	0	0	0	0	0	1.41	0	0	0	0	0	0	1	0	0	1	0	0	2	0	1.73	1	0	0	0	0	0	0	0	0	0
		11	1	Caspase	Female	0	29.24	37.43	23.07	1	33.11	26.93	1	2.83	28.9	0	12.96	23.45	0	0	0	0	0	0	0	2	0	0	0	0	21.86	31.91	35.48	41.87	42.61	46.28	47.56	49.05	39.48	20.81	32.36	23.52	0	0	0	0	0	0	0
		584	2	Caspase	Female	0	31.5	26.31	10.49	40.37	28.67	2.45	0	8.54	32.11	28.18	0	0	1.41	2.83	0	0	0	3	0	1.41	0	0	0	0	33.96	36.89	40.19	33.87	34.55	32.51	10	0	0	0	22.49	27.42	0	0	0	0	0	0	1.41
		589	2	Caspase	Female	0	2.65	31.22	33.5	40.11	28.65	37.34	19.31	31.53	38.52	39.61	32.62	15.23	0	0	0	0	0	1.73	0	0	0	0	0	0	25.87	19.95	27.84	26.25	40.74	42.6	50.14	51.49	53.6	54.15	47.24	25.94	0	0	0	0	0	0	0
		590	2	Caspase	Female	0	0	0	0	1	1	0	0	0	0	0	0	0	0	0	0	0	0	3	0	0	0	0	0	0	1.73	0	0	9.22	44.01	39.9	41.84	42.56	30.28	35.01	33.08	32.57	0	0	0	0	1.41	0	0
		592	2	Caspase	Female	0	29.78	43.31	50.49	52.33	51.46	53.49	53.32	50.73	49.81	21.24	33.81	23.69	0	2.65	0	1	0	3	0	0	1.41	0	0	0	40.14	45.78	44.38	16.88	1	45.68	36.62	16.31	0	0	1.41	1	0	0	0	0	0	1.41	0
		597	2	Caspase	Female	0	0	0	0	0	0	0	0	0	0	0	0	0	0	0	0	0	0	3.16	0	0	1	0	0	0	0	0	0	0	0	0	0	0	0	0	0	0	0	0	0	0	0	0	0
		612	2	Caspase	Female	0	0	0	0	0	0	0	0	0	0	0	0	0	0	0	0	0	0	2	0	0	0	0	0	0	0	0	0	0	0	0	0	0	0	0	0	0	0	0	0	0	0	0	0
		614	2	Caspase	Female	0	0	0	0	0	0	0	0	0	0	0	0	0	0	0	0	0	0	3.46	0	0	0	0	0	0	0	0	0	0	0	0	0	0	0	0	0	0	0	0	0	0	0	0	0
[truncated: 25 more columns]

## Sheet: Figure 6 and 6-1
	Fear conditioning - aquisition phase				Figure 6b and Figure 6-1b
	phase	duration (s)
	habituation	120
	CS	30
	break1	90
	break2	60
	break3	120
						Per cent freezing								Freezing epizodes
	Mouse ID	sex	treatment	habituation	CS1	break1	CS2	break2	CS3	break3		habituation	CS1	break1	CS2	break2	CS3	break3
	dtSom2852	male	control	0	0	0	0	40.44	72.38	28.47		0	0	0	0	7	5	9
	dtSom2857	male	control	0	0	14.3	0	31.78	42.38	27.17		0	0	5	0	6	3	10
	dtSom2859	male	control	0	0	0	0	6.94	8.93	51.17		0	0	0	0	2	1	13
	dtSom2868	male	control	0	0	0	0	15.28	0	8.06		0	0	0	0	3	0	4
	dtSom2870	male	control	0	0	7.22	28.21	61.06	0	88.86		0	0	2	3	9	0	12
	dtSom2885	male	control	0	0	14.04	0	8.89	11.07	58.33		0	0	4	0	2	1	18
	dtSom2867	male	caspase	0	0	0	0	23	30.24	20.06		0	0	0	0	5	3	7
	dtSom2858	male	caspase	0	0	0	0	3.33	15.83	34.03		0	0	0	0	1	2	13
	dtSom2860	male	caspase	1.75	0	0	8.21	0	0	12.25		1	0	0	1	0	0	6
	dtSom2851	male	caspase	33.39	15.48	13	0	3.5	10.6	21.64		11	1	5	0	1	1	9
	dtSom2862	male	caspase	4.89	0	2.74	0	3.39	24.4	12.25		2	0	1	0	1	3	5
	dtSom2869	male	caspase	0	0	0	0	0	7.26	21.28		0	0	0	0	0	1	8
	dtSom2871	male	caspase	6.86	0	0	7.98	3.44	18.45	22.17		3	0	0	1	1	2	8
	dtSom2853	female	control	0	0	0	0	20.61	25.36	16.97		0	0	0	0	4	2	5
	dtSom2855	female	control	0	0	0	0	0	0	6.83		0	0	0	0	0	0	3
	dtSom2863	female	control	0	0	0	0	0	8.1	0		0	0	0	0	0	1	0
	dtSom2865	female	control	0	0	0	0	3.56	0	22.08		0	0	0	0	1	0	9
	dtSom2883	female	control	0	0	0	0	9.67	32.62	68.97		0	0	0	0	2	3	18
	dtSom2866	female	caspase	0	0	2.67	0	7.39	0	13.97		0	0	1	0	2	0	4
	dtSom2854	female	caspase	0	0	5.26	27.74	18.89	44.64	47.42		0	0	2	3	4	3	13
	dtSom2864	female	caspase	0	0	0	0	21.72	77.02	65.72		0	0	0	0	5	5	16
	dtSom2882	female	caspase	0	0	0	0	16.22	38.33	56.28		0	0	0	0	4	3	13
	dtSom2872	female	caspase	0	0	0	8.57	55.56	19.64	74.97		0	0	0	1	3	2	10
	Fear conditioning - context retrieval				Figure 6c
	duration: 300 s
	Mouse ID	sex	treatment	Per cent freeze	Freezing epizodes
	dtSom2852	male	control	61	51
	dtSom2857	male	control	82	26
	dtSom2859	male	control	72	28
	dtSom2861	male	control	22	14
	dtSom2868	male	control	62	29
	dtSom2870	male	control	69	14
	dtSom2885	male	control	32	28
	dtSom2867	male	caspase	17	19
	dtSom2858	male	caspase	71	21
	dtSom2860	male	caspase	46	33
	dtSom2851	male	caspase	49	31
	dtSom2862	male	caspase	11	13
	dtSom2869	male	caspase	18	19
	dtSom2871	male	caspase	50	35
	dtSom2853	female	control	45	34
	dtSom2855	female	control	9	10
	dtSom2863	female	control	4	5
	dtSom2865	female	control	46	21
	dtSom2887	female	control	16	16
	dtSom2883	female	control	45	20
	dtSom2866	female	caspase	44	33
	dtSom2854	female	caspase	62	48
	dtSom2864	female	caspase	40	24
	dtSom2882	female	caspase	38	38
	dtSom2872	female	caspase	63	33
	Fear conditioning - cue-induced retrieval/extinction							Figure 6-1c
	phase	duration (s)
	habituation	120
	CS	30
				Per cent freezing
	Mouse ID	sex	treatment	habituation	CS1	CS2	CS3	CS4	CS5	CS6	CS7	CS8	CS9	CS10	CS11	CS12	CS13	CS14	CS15	CS16	CS17	CS18	CS19	CS20
	dtSom2852	male	control	43	20.67	63.67	31.11	67.89	73.56	57.22	17.22	24.22	43.56	36.78	61.44	61.22	17.89	25.67	30	50.22	6.67	29.44	23.11	31.11
	dtSom2857	male	control	3.54	34.33	60.89	65.78	23.78	68.44	40.44	51	54.11	56.67	46.78	55.33	75.78	74.33	11.33	0	11.11	28.44	0	12.33	13
	dtSom2859	male	control	8.89	70.56	81.78	79.56	88.22	74.11	77.44	91.44	83.44	67.56	7.11	53.56	56.11	63.22	77.56	73.89	0	39.22	44	38.22	64.11
	dtSom2861	male	control	13.07	7.67	0	0	30	0	8.11	26.44	0	6.89	0	25.33	37.11	12.78	26.11	0	9.56	24.11	17.89	19.89	12.44
	dtSom2868	male	control	3.15	29.11	11.33	35	29.11	33.56	40.78	6.67	15.89	40.56	14.56	14	0	35.11	6.89	41.22	58.44	27.22	0	0	16.67
	dtSom2870	male	control	1.39	84.44	87.33	73.33	75.89	0	17.78	9.78	38	80.78	27.56	23.67	26.11	14.89	9.89	7.22	11.89	0	15.44	31.11	33.89
	dtSom2885	male	control	6.72	29.44	62.89	52.89	47.33	42.33	44.33	11.11	36.11	27.22	47.44	50.67	8.89	0	9.33	18	16.11	7.33	16.33	25.33	14.11
	dtSom2867	male	caspase	8.98	12.56	55.44	43	77.22	72.33	39.78	65.44	12	44.56	9.78	22.89	19.11	49.33	48.78	27.56	18.44	36.89	26.56	63.33	34.11
	dtSom2858	male	caspase	0	60.11	26.44	36.11	59.56	0	13.89	0	0	0	41.22	0	18.44	7.33	20.33	10.78	18.11	21.78	0	10.11	13
	dtSom2860	male	caspase	6.31	27.11	33.11	84.67	87.22	8.78	0	31.22	21.44	25.78	16.89	32.22	66.56	27.33	62.22	35.67	20.89	46.22	10.33	0	38.67
	dtSom2851	male	caspase	6.52	81.11	7.33	44.89	0	45.56	0	62.56	22.56	66.67	30	84.67	30.67	27.33	50.78	24.44	27.44	8.44	31.11	0	49.89
	dtSom2862	male	caspase	4.74	48	8.56	47.89	7.78	0	7.78	0	7.67	6.67	0	0	0	0	44.22	7.67	0	0	0	0	0
	dtSom2869	male	caspase	0	65.67	50.89	49.22	14.22	13.33	23.89	31.33	19.22	0	8.22	14.67	8.56	0	6.67	14.33	0	23.67	14.33	23.78	17.67
	dtSom2871	male	caspase	4.33	0	15.44	0	36.22	7.67	0	0	6.67	14.33	0	7.67	15.22	23	7.67	23.44	27.78	6.89	24.22	10.11	29.78
	dtSom2853	female	control	0	77.11	58.56	43.56	72.11	81.33	66	71.44	66.78	59.67	63.56	14.44	27.89	37.33	46.78	63.33	82.33	71.11	69	66.44	34.11
	dtSom2855	female	control	0	56.56	33.78	25.56	26.22	42	59.67	17.33	8.22	9.33	11.67	18.33	37.67	21.89	7.11	7.56	0	7.22	7.11	15.11	9.33
	dtSom2863	female	control	3.61	28.56	41.56	80.56	59.11	76	88.22	86.89	67.33	0	13.89	40	41	26.67	21.56	10.44	0	17.33	16.11	6.78	28.33
	dtSom2865	female	control	1.56	24.78	28.89	9.89	7.44	23	28.44	18.89	22.89	16.33	36.56	33	37.56	0	33.89	26	0	32.89	9.67	19.56	45.78
	dtSom2887	female	control	2.04	68.78	56.67	52.33	65.67	29.56	21	49.67	29.78	0	36.33	16.22	31.78	46	6.78	28.78	39.89	9.11	8	41.89	9
	dtSom2883	female	control	2.7	63.56	59.22	56.56	57.67	22.11	44.33	18.67	9	48.33	35.11	33.11	56.67	69.11	44.78	53.22	37.89	36.44	45.11	9.22	50.22
	dtSom2866	female	caspase	6.2	72.67	87.33	49.89	74.56	66.22	79.67	62.33	82.22	25.67	57.78	77.44	46.78	84.22	83.78	90.89	74.44	20.89	20.22	9.33	26.67
	dtSom2854	female	caspase	4.07	75.78	52.33	65.67	51.44	37.11	45.33	65.33	32.89	9.33	16.56	28.33	44.22	78.22	34.89	73.44	73.11	28.11	23.89	44.44	77.89
	dtSom2864	female	caspase	0	57.89	67.11	62.11	90.67	98.89	59.11	67.78	45.89	45.11	88.67	0	31.33	29.67	44.89	25.11	19.22	67	32	43	63.33
	dtSom2882	female	caspase	7.37	38.11	56.11	57.78	27.33	12.11	41.44	46.44	35.89	78.44	44.22	58.89	12.67	53.89	53.67	23.67	45.78	26.22	40.11	69.67	57.67
	dtSom2872	female	caspase	3.61	46.67	42.78	7.22	18.78	70.67	82.67	74.78	75.33	62.33	57.33	0	0	0	0	0	0	0	56.22	61.67	17.11
				Freezing epizodes
	Mouse ID	sex	treatment	habituation	CS1	CS2	CS3	CS4	CS5	CS6	CS7	CS8	CS9	CS10	CS11	CS12	CS13	CS14	CS15	CS16	CS17	CS18	CS19	CS20
	dtSom2852	male	control	13	2	6	3	6	5	5	1	2	5	2	5	6	2	3	3	4	1	2	3	1
	dtSom2857	male	control	2	4	5	5	3	5	4	6	5	7	5	4	6	7	1	0	1	3	0	1	1
	dtSom2859	male	control	6	6	5	3	4	2	3	5	5	3	1	5	5	5	6	5	0	3	3	3	5
	dtSom2861	male	control	7	1	0	0	3	0	1	3	0	1	0	3	4	1	3	0	1	3	2	1	1
	dtSom2868	male	control	2	3	1	4	3	3	4	1	2	4	1	2	0	4	1	4	4	3	0	0	2
	dtSom2870	male	control	1	4	7	5	4	0	2	1	3	7	3	3	3	1	1	1	1	0	2	4	4
	dtSom2885	male	control	3	3	5	3	4	5	4	1	4	2	5	3	1	0	1	2	2	1	2	3	2
	dtSom2867	male	caspase	7	1	6	4	7	4	3	6	1	4	1	1	2	5	4	3	2	2	1	4	2
	dtSom2858	male	caspase	0	4	3	4	5	0	2	0	0	0	4	0	2	1	2	1	2	2	0	1	1
	dtSom2860	male	caspase	5	3	3	7	6	1	0	2	1	3	2	3	6	3	4	4	2	5	1	0	3
	dtSom2851	male	caspase	5	7	1	5	0	4	0	7	2	5	3	6	3	3	3	2	3	1	3	0	5
	dtSom2862	male	caspase	4	5	1	4	1	0	1	0	1	1	0	0	0	0	4	1	0	0	0	0	0
	dtSom2869	male	caspase	0	3	4	4	2	1	2	3	2	0	1	2	1	0	1	2	0	3	2	2	2
	dtSom2871	male	caspase	3	0	2	0	5	1	0	0	1	2	0	1	2	1	1	3	3	1	3	1	4
	dtSom2853	female	control	0	6	4	5	8	7	5	6	6	7	5	2	3	4	5	4	7	5	6	5	4
	dtSom2855	female	control	0	6	4	2	3	5	6	2	1	1	1	2	4	2	1	1	0	1	1	2	1
	dtSom2863	female	control	3	3	4	5	4	5	5	4	4	0	2	4	5	3	2	1	0	2	2	1	3
	dtSom2865	female	control	1	3	3	1	1	3	2	2	1	2	4	4	3	0	4	3	0	4	1	1	2
	dtSom2887	female	control	1	3	4	5	5	3	2	5	3	0	4	2	3	4	1	3	5	1	1	4	1
	dtSom2883	female	control	2	6	5	4	6	2	4	2	1	5	4	3	6	7	5	6	5	3	5	1	5
	dtSom2866	female	caspase	4	3	4	3	5	4	5	4	4	2	5	3	3	4	3	2	3	1	1	1	3
	dtSom2854	female	caspase	3	3	3	5	4	3	5	5	2	1	2	3	3	5	3	6	4	3	3	4	6
	dtSom2864	female	caspase	0	4	6	4	7	2	5	6	3	5	5	0	4	3	5	2	2	8	4	5	3
	dtSom2882	female	caspase	6	4	5	5	2	1	5	4	3	6	5	4	1	5	6	3	5	2	5	6	5
	dtSom2872	female	caspase	2	3	3	1	2	5	5	5	6	5	5	0	0	0	0	0	0	0	5	5	1

## Sheet: Figure 7
	Forced swim test			Figure 7
	Duration 6 min								Duration of immobilization (s)
									Time of trial (min)
		Mouse ID	Cohort	Treatment	Sex		Latency to first immobilization (s)		0-2	2-4	4-6
		1	1	Caspase	Male		90		1	5	37
		3	1	Caspase	Male		74		4	45	61
		4	1	Caspase	Male		65		35	60	54
		5	1	Caspase	Male		115		1	35	60
		6	1	Caspase	Male		89		8	33	63
		580	2	Caspase	Male		76		19	86	71
		595	2	Caspase	Male		94		11	54	57
		609	2	Caspase	Male		75		16	82	79
		611	2	Caspase	Male		106		2	50	85
		12	1	Control	Male		87		14	66	67
		13	1	Control	Male		78		6	38	36
		14	1	Control	Male		55		22	38	43
		15	1	Control	Male		72		19	35	39
		16	1	Control	Male		46		10	32	30
		581	2	Control	Male		84		15	58	62
		583	2	Control	Male		57		21	88	86
		594	2	Control	Male		72		29	68	84
		596	2	Control	Male		63		21	86	90
		610	2	Control	Male		93		18	90	66
		11	1	Caspase	Female		88		5	27	24
		584	2	Caspase	Female		84		11	69	91
		589	2	Caspase	Female		70		19	58	66
		590	2	Caspase	Female		85		12	40	59
		592	2	Caspase	Female		79		14	55	69
		597	2	Caspase	Female		93		13	49	54
		612	2	Caspase	Female		100		1	4	4
		614	2	Caspase	Female		65		14	56	86
		17	1	Control	Female		90		5	39	29
		18	1	Control	Female		54		30	66	69
		19	1	Control	Female		55		32	65	48
		20	1	Control	Female		56		10	48	53
		585	2	Control	Female		78		11	49	54
		587	2	Control	Female		88		16	70	72
		591	2	Control	Female		78		15	77	79
		593	2	Control	Female		89		12	56	66
		598	2	Control	Female		77		19	57	63
		613	2	Control	Female		109		4	51	70
		615	2	Control	Female		69		16	59	69

## Sheet: Figure 8
Morphine-induced locomotor sensitization				Figure 8
Measure: distance in cm in 10 min bins
Induction (= acute response)				Time of trial (0 = mophine injection)
				Habituation						Morphine-induced locomotion
	Cohort	Treatment	Sex	-50	-40	-30	-20	-10	0	10	20	30	40	50	60	70	80	90	100	110	120	130	140	150	160	170	180
	1	Ctrl	Male	1772.8	1557.8	1478.68	1473.18	944.14	1337.66	4063.68	5235.41	5938.14	5754.61	6513	7182.83	8948.74	9596.67	9160.62	7968.64	7252.83	6175.75	5452.14	4374.8	2996.91	2759.18	2330.18	1962.97
	1	Ctrl	Male	1553.28	948.63	1021.99	927.99	250.16	281.65	1933.14	4237.76	2836.68	2958.94	3598.39	3927.8	4082.5	4088.91	4175.21	4171.58	4617.71	4398.54	5025.57	3852.23	4084.37	3845.16	3033.83	2323.75
	1	Ctrl	Male	1568.53	1401.98	1289.76	785.35	1294.35	389.2	2378.01	6033.68	8492.41	9730.72	10270.2	9414.63	10567.8	10239.7	8191.69	9165.06	6890.57	7157.92	5805.2	3786.98	2301.81	1413.73	915.13	923.1
	1	Ctrl	Male	1883.84	1734.28	1552.32	869.68	266.2	428.22	2178.82	4060.83	4621.58	5585.67	6564.32	6888.03	7003.25	6546.71	5706.76	4174.26	1499.86	1052.3	1114.85	816.66	616.85	502.34	998.79	589.67
	1	Ctrl	Male	1196.34	1134.64	1061.46	768.71	839.45	710.17	854.94	1809.01	2797.02	3121.53	3378.69	3686.9	3466.28	3688.36	3310.02	3313.98	3181.45	3216.34	2679.66	2419.65	1912.98	1738.47	1013.55	669.55
	2	Ctrl	Male	1979.4	1575.07	1864.39	1638.16	1147.28	918.05	5314.48	9082.5	10043.9	10200.8	10994.2	10898.8	10555.4	10198.4	9217.78	8265.2	7738.89	7729.27	7639.39	7597.25	7236.43	7001.22	7406.87	7504.03
	2	Ctrl	Male	1343.12	1062.1	1158.18	636.13	1715.24	466.71	4008.71	7431.92	5880.88	5069.93	5076.32	4587.51	4375.79	4367.56	4479.91	4349.31	4116.78	3936.44	4087.02	3855.12	3804.3	3490.34	3398.37	3750.54
	2	Ctrl	Male	1528	1150.72	1619.62	1473.39	2186.4	1077.4	4816.98	5953.82	7741.96	8990.22	9496.26	9675.51	10049	10049.7	9985.24	10218	10221.3	9355.84	9550.61	8999.84	8487.39	8345.33	8719.1	8608.73
	2	Ctrl	Male	1761.38	2181.22	2192.14	2115.67	2172.4	1904.25	4227.55	7548.67	9468.49	11206.7	11448.7	10401.8	11259	10681.9	10471.7	10265.6	10159.7	10020.5	9913.49	9963.78	10749.7	10288.4	9793.96	9493.17
	2	Ctrl	Male	a	2027.88	1627.47	2174.71	1466.99	1293.53	2439.19	7157.61	8495.28	9015.77	10072.6	10933.2	10863.3	10566	10656.2	9981.13	10524.8	10546.1	10003.5	10082.4	9732.5	10123.6	9732.61	9392.75
	1	Ctrl	Female	1304.09	1159.95	1069.47	740.48	920.69	237.84	1747.36	754.1	847.87	1581.92	1861.33	1989.23	2069	2451.47	2406.79	2148.08	2254.81	2085.6	2015.64	1808.02	1227.99	810.39	513.82	308.4
	1	Ctrl	Female	1643.62	1220.44	1537.46	974.18	237.55	723.16	4043.98	6119.57	7633.96	8229.79	8558.88	8948.59	8463.16	8851.5	7976.96	7343.14	5836.03	3908.47	3258.16	2150.09	1178.62	798.66	682.82	1067.44
	1	Ctrl	Female	1856.8	1567.28	1413.68	1206.69	1050.72	616.92	2639.45	3400.87	2308.3	1678.97	1679.52	1805.78	1977.75	2234.51	2110.4	2055.33	2040.76	2439.2	2321.18	2289.97	2238.04	2109.93	1978.13	2013.85
	1	Ctrl	Female	1365.14	980.66	1211.44	1009.41	1014.06	609.98	2692.16	7072.93	9230.39	10064.1	6873.32	5760.76	6073.9	6110.44	6579.42	6492.02	6700.55	7209.11	6695.03	6699.87	5739.81	3465.87	2433.68	1678.83
	2	Ctrl	Female	1873.39	1762.93	1948.43	1682.11	1475.32	1864.68	4049.97	4564.58	6312.44	7118.05	8097.06	8773.59	9466.59	9668.67	9174.35	8243.79	7058.03	6204.51	5538.32	4829.53	4860.3	3661.73	2934.53	1559.55
	2	Ctrl	Female	1307.16	1198.44	1315.53	1687.88	1411.23	1407.93	6914.34	7888.54	9405.62	9183.84	9220.27	8940.16	8441.75	7557.26	6887.97	6865.46	6267.11	5674.85	5559.1	5354.56	5412.37	5164	5517	5161.2
	2	Ctrl	Female	2154.19	2208.38	1394.84	1560.16	1570.25	1039.04	7093.86	11907.4	12156.6	12808.5	13484.2	13548.7	13653.7	13380.3	13183.9	13977.4	13289	12244.3	11075.3	9709.54	8346.91	7218.8	6747.85	6523.18
	2	Ctrl	Female	1631.48	1139.34	1806.59	1619.54	1443.3	1043.59	2971.93	5075.66	6455.96	6730.35	6436.33	6914.63	7770.06	6544.67	5134.54	4742.22	4761.36	5152.31	5110.24	5530.13	5008.95	4258.07	3815.66	3491.39
	2	Ctrl	Female	2505.49	1904.81	1862.18	1413.19	1219.47	912.49	5686.89	10866.1	11611	10525.9	8609.62	9401.79	9141.36	8579.39	8824.64	9970.81	9218.53	8341.98	8081.15	7871.39	6752.81	6540.44	4802.69	3606.45
	2	Ctrl	Female	2075.85	1629.45	1741.41	1818.45	1303.4	973.92	2467.03	6395.66	7734.55	7686.32	8236	8325.88	8587.55	8868.94	8208.02	8037.51	7834.84	7539.08	7688.79	7897.48	7860.57	7922.53	7322.15	7090.81
	2	Ctrl	Female	1578.12	1074.13	1131.46	850.14	848.34	198.28	3408.92	4002.93	3749.98	4349.23	4721.77	5004.74	4722.3	4665.28	4902.82	5185.85	5255.01	5244.8	4922.69	4716.38	4837.91	4783.89	5081.48	4958.34
	1	Caspase	Male	1890.24	1609.57	1474.92	1391.9	779.49	237.81	4546.61	7582.37	9803.16	11049.1	11156.8	11855.5	13137.4	12812.4	12820.5	12423.3	12375.2	10592.7	10971.6	9574.59	7692.75	6262.87	5377.16	4841.01
	1	Caspase	Male	1244.21	1276.59	1350.12	1261.86	1976.71	1934.94	3483.76	5205.59	8201.61	10288.5	12707.6	12287.8	10980.5	10232.5	9642.35	9356.63	9138.39	8500.31	8317.96	7770.26	7445.78	7180.6	6891.6	6312.36
	1	Caspase	Male	1827.74	1765.12	1846.62	1761.46	1033.49	1649.93	348.65	242.12	534.91	1390.61	1351.57	969.46	1005.04	813.14	743.26	551.79	570.86	498.05	409.73	1156.58	523.99	495.89	326.18	593.02
	1	Caspase	Male	1107.14	898.21	1235.69	467.45	581.84	251.79	1506.74	2985.87	2958.14	3087.61	2912.01	2822.48	2945.17	2872.98	2806.04	2887.67	2863.63	3035.38	2764.17	2497.44	2337.5	2067.43	1753.16	1480.85
	1	Caspase	Male	2789.26	2321.93	1970.69	1755.88	1230.11	1399.34	725.35	219.05	525.6	543.88	320.86	352.61	408.52	1022.69	421.19	531.11	804.65	913.91	362.02	681.36	321.58	651.89	376.34	242.7
	2	Caspase	Female	940.59	814.59	730.94	555.71	249.76	341.12	3503.04	4526.33	6126.94	6262.73	5374.1	4664.04	4148.61	4531.18	4269.58	4467.08	4208.69	4006.93	4186.64	4821.71	4732.23	4052.42	4157.36	3543.93
	2	Caspase	Female	2394.93	1986.22	1707.55	1559.22	2143.98	1858.87	5048.65	6225.24	7558.35	8020.56	8034.01	7351.76	7202.15	8252.65	6923.09	6744.7	6292.97	6192.73	5708.37	4555.09	3995.87	3456.14	2838.62	1856.79
	2	Caspase	Female	1692.29	1457.47	1634.26	1207.78	1662.41	1370.11	3922.72	4425.91	3743.03	3891.08	3726.59	3639.55	4607.72	5789.84	6257.51	6218.64	5893.23	5776.46	5884.77	5568.99	5526.27	5268.01	5000.22	4854.22
	2	Caspase	Female	1750.03	1370.73	1756.97	1513.72	1106.51	994.69	1439.14	5173.05	8046.39	7030.06	5398	5006.88	4719.64	4700.02	4398.14	3871.27	3883.95	4136.14	4053.59	4234.85	3868.09	3826.07	3978.98	4194.67
	1	Caspase	Female	1753.2	1120.46	1255.19	612.77	563.74	774	2891.8	6014.01	6591.05	8827.32	8620.42	7767.88	7564.28	7523.17	6890.98	6758.43	7247.67	7007.91	5013.72	6402.75	3295.82	2546.19	1734.03	1613.45
	2	Caspase	Female	1950.31	2017.98	1800.35	1908.28	2704.61	1154.82	1884.85	1727.73	1643.81	1792.48	2210.5	2584.12	2851.42	3319.4	3468.54	3735.15	3949.9	3513.03	3147.26	3510.1	3128.02	3325.17	2273.47	1932.31
	2	Caspase	Female	1240.69	1172.84	895.28	914.28	873.19	952.63	5447.9	5449.45	8102.59	10451.9	12076.5	12002.7	10225.2	9882.11	9832.32	9839.21	8862.05	8141.3	6701.91	5241.93	5326.78	3533.88	3179.46	3137.39
	2	Caspase	Female	2367.41	1918.85	1606.46	1407.53	1432.88	1019.27	2644.08	2298.86	2414.93	3166.27	4144.84	5422.51	6240.19	6279.71	6363.33	6602.11	6866.77	5554.56	4346.98	4120.13	3929.1	2174.53	1461.24	1335.66
	2	Caspase	Female	1788.11	1185.04	1494.95	1396.81	1119.51	1147.91	8849.6	14328.8	15438.9	15295.5	14241.4	12376.7	12020.4	11612.1	11214.6	10435.4	10289.6	9922.8	9640.2	8950.21	8081.06	7763.63	8199.95	7597.65
	2	Caspase	Female	2184.96	1788.81	1637.93	1423.36	737.47	1247.05	2697.72	4409.63	8196.18	8979.13	8160.75	7417.53	6934.11	6581.39	6556	7173.03	6231.32	5857.81	6259.44	5644.6	5829.07	3965.72	3590.6	2431.21
	2	Caspase	Female	2281.54	1487.74	1165.33	1531.52	1542.1	467.7	4808.63	10383	9476.22	6368.94	6268.43	5976.58	5861.65	5868.71	5644.36	5647.06	5540.18	5513.2	5407.83	5590.73	5156.07	5029.14	4159.58	3825.65
	2	Caspase	Female	1776.39	1638.32	1588.1	1554.79	1385.93	937.92	3054.28	6232.56	5507.76	5810.66	6015.74	6224	6123.74	6133.63	5677.09	5373.56	5344.62	4847.32	4669	4334.23	4499.47	4441.57	4654.68	4739.9
Challenge (= sensitzation)
Distance moved during challenge - distance moved during induction
				Time of trial
	Cohort	Treatment	Sex	-50	-40	-30	-20	-10	0	10	20	30	40	50	60	70	80	90	100	110	120	130	140	150	160	170	180
	1	Ctrl	Male	316.47	-27.98	-65.46	180.22	228.42	-390.65	1890.17	981.74	1302.95	3541.05	4511.5	4242.97	3077.76	3065.03	3524.68	4229.06	269.31	-624.8	-656.1	215.55	1904.02	702.03	36.12	170.9
	1	Ctrl	Male	125.87	156.21	-66.13	-555.09	67.5	116.53	2229.04	3867.38	5254.72	4282.3	3241.9	2499.07	2568.8	2345	1891.42	1465.15	1000.09	1296.36	1093.74	1988	1638.41	2310.42	2358.62	3564.98
	1	Ctrl	Male	-176.06	-197.77	-276.72	-157.14	-640.95	70.12	1734.98	1926.61	797.87	1370.88	727.1	2675.97	954.1	1248.8	3284.31	622.49	2083.65	1532.61	981.44	496.18	935.36	149.05	1578.15	1.28
	1	Ctrl	Male	-64.48	223.57	100.56	417.8	1726.16	948.86	1121.98	769.14	1144.23	2616.25	2833.73	3739.07	4111.45	4904.89	6131.84	6228.14	7927.31	5761.89	4989.52	4797.75	3093.89	1573.9	1439.01	1884.94
	1	Ctrl	Male	400.95	157.7	22.47	307.5	-190.32	-189.26	2013.26	3227.55	1693.56	559.5	656.68	1122.76	1739.84	1981.56	2523.69	2334.03	2815.33	2796.83	3143.78	2798.34	2236.7	1799.94	1307.89	2071.42
	2	Ctrl	Male	185.89	400.58	-367.85	-11.73	893.33	711.84	3924.56	959.98	70.4	190.6	676.9	1404.8	2552.8	2322.6	3893.44	5606.97	5695.63	5015.31	3345.55	-1510.33	-2852.54	-3023.03	-4797.18	-5255.21
	2	Ctrl	Male	447.3	-384.88	-568.54	-350.46	-1026.77	-317.18	2965.26	2501.37	3145.03	4065.51	4168.96	4480.97	4628.84	2789.36	3915.38	4131.84	2960.61	2408.73	292.27	287.53	500.27	615.25	462.38	726.08
	2	Ctrl	Male	494.83	-105.66	-119.65	24.29	-905.81	755.53	4501.98	4549.98	2061.24	531.69	313.77	801.09	1744.3	1100.5	1923.46	756.3	329.3	1165.66	-492.13	-1251.58	-1303.69	-3153.76	-5328.85	-5297.24
	2	Ctrl	Male	837.47	-339.25	-174.52	-328.53	-1227.78	-1190.04	2312.13	1070.03	426.42	-190	587.6	2067.3	2811.4	2613.5	3443.1	3802.4	4479.9	3991	3600.71	2861.72	-100.9	-987.18	-929.94	-1519.61
	2	Ctrl	Male	295.72	-471.91	-157.44	-730.33	-145.19	-693.31	3401.56	2593.08	1930.12	2441.03	2846.1	2261.2	3042.3	3594.5	3485.8	1785.47	-2446.91	-3902.38	-2499.6	-2742.82	-5254.73	-5950.71	-7325.73	-6887.71
	1	Ctrl	Female	-140.86	-399.11	-303.38	-107.15	-159.5	508.3	882.39	2870.47	3683.05	2746.08	2067.16	1980.99	1633.83	614.62	-404.24	-647.01	-1089.18	-855.37	-1210.65	-1113.65	-164.5	-118.43	-243.21	460.46
	1	Ctrl	Female	47.73	-405.79	-968.98	-727.71	98.21	-333.83	807.15	4021.53	2417.94	1916.41	1191.81	975.21	1656.64	-2.06	1760.75	545.17	1339.42	491.44	-1299.6	-890.07	-449.15	232.49	-231.03	-306.83
	1	Ctrl	Female	-132.75	-222.19	51	-500.83	-495.33	140.03	891.63	1298.47	3109.48	4306.02	5067.97	5381.06	5238.5	4411.12	3810.47	3156.85	2115.71	1676.82	1965.75	2121.55	1195.73	1042.18	615.12	342.9
	1	Ctrl	Female	-139.95	197.61	-107.46	585.47	30.27	505	2223.78	2930.27	177.34	-1422.12	-666.74	-927.05	-1849.57	-1285.91	-1733.73	-1650.15	-2098.81	-2633.53	-1970.73	-2797.67	-2069.49	672.09	-440.34	-457.43
	2	Ctrl	Female	101.88	8.76	665.42	-175.63	93.1	204.32	5009.04	5409.85	4807.46	4716.65	5159.94	4234.61	3246.01	2776.63	3069.95	2849.61	2758.05	2680.76	2052.69	1003.04	-1710.41	-329.18	-649.73	143.32
	2	Ctrl	Female	696.29	334.68	906.3	852.52	516.45	297.86	308.29	4448.76	2136.88	126.27	-1099.13	-949.28	-18.57	468.63	1094.41	1547.78	2578.21	2596.13	2150.24	2001.2	2092.68	1769.2	1376.34	752.84
	2	Ctrl	Female	748.65	942.2	995.24	644.02	857.51	1246.74	3406.34	4048.8	3922.2	2734.8	1811.3	984.7	353.5	501	617.6	-479.9	569	1002.4	1623	2436.46	2672.09	2819	2997.11	3204.29
	2	Ctrl	Female	1055.11	435.99	-410.88	1156.82	1252.19	646.77	405.91	-362.63	-1181.35	-813.73	-39.16	-356.77	-598.1	639.42	2332.12	2433.83	2036.4	1059.13	780.14	-102.11	-171.77	-1668.78	-1876.45	-1095.14
	2	Ctrl	Female	-409.4	-541.22	-254.21	-513.5	393.9	-584.19	4828.01	2298.4	-751.2	-2207.81	-83.61	-1002.79	-670.26	-584.6	-884.49	-1601.73	-1087.61	-516.15	192.14	442.17	1559.48	1012.09	1493.07	2218.34
	2	Ctrl	Female	-275.18	-172.54	-122.84	-1020.24	29.17	-210.65	1069.44	2694.83	1435.54	182.81	181.68	1094.38	1339.05	928.24	1861.48	2324.29	3005.36	3186.12	3398.41	3926.32	3712.03	3455.57	3491.05	2385.32
	2	Ctrl	Female	-59.24	287.73	362.88	187.67	591.42	813.89	2425.52	2259.49	1686.94	626.25	311.45	320.57	946.67	1472.07	1596.41	1440.69	1761.2	1808.29	1276.73	1556.36	975.68	329.51	-812.27	-1875.22
	1	Caspase	Male	423.33	-83.83	282.77	409.26	784.91	600.77	4067.36	3156.43	2796.24	2562.6	2982.5	2834.8	1686.3	2092.2	1033.7	920.8	17.8	421	-306	-1319.53	74.1	1194.28	1488.03	825.57
	1	Caspase	Male	275.4	663.89	1091.59	1024.65	-751.54	225.24	3055.73	7339.51	6316.09	4615	2100.5	2659.6	4430.6	5011.2	2515.85	1613.17	4214.01	4883.89	4915.44	6142.94	4522.22	3575.2	2791.23	3224.51
	1	Caspase	Male	-18.89	-511.72	-902.69	-989.13	-976.19	-974.55	3303.74	5500.15	6781.94	7294.15	8517.28	9595.64	10499.9	10830	11151.7	10715.1	9679.54	9741.05	8253.15	6951.41	6562.22	5120	4078.6	2783.01
	1	Caspase	Male	107.55	123.68	-423.19	-18.15	-363.42	589.5	548.59	-620.6	437.62	1005.11	1581.44	2151.8	1439.93	1257.81	1509.31	1321.78	1456.6	790.03	1268.75	1249.88	662.73	1105.5	923.33	1015.75
	1	Caspase	Male	-487.88	-8.09	325.51	85.81	932.17	131.73	1835.45	4248.01	5158.78	7097.27	9178.1	10329.7	10699.3	9961.31	10629.7	9677.19	10933.5	10545.3	10450	9159.82	8120.7	7216.36	5792.41	3613.59
	2	Caspase	Female	98.3	-123.89	162.37	-114.96	-8.9	272.21	-1010.09	2891.32	2394.92	4403.12	5864.33	6332.53	7009.77	6716.46	6394.2	7250.81	6999.39	7642.13	6630.47	6320.54	6391.16	6683.59	6856.88	6701.32
	2	Caspase	Female	-67.13	-490.22	-95.49	-31.44	-790.25	-276.3	-1655.91	1178.59	272.1	1226.22	1961.77	2777.24	3666.85	2908.55	4747.61	4968	5476.73	5465.27	5652.23	6809.11	7683.33	7363.26	7324.98	7179.14
	2	Caspase	Female	461.52	280.12	-142.55	400.12	-49.68	388.23	2652.31	2187.06	2735.06	3079.99	4764.81	5569.99	5903.78	5370.06	5386.79	6142.16	6419.97	6338.94	6247.73	6071.91	3566.28	2265.13	2147.57	744.75
	2	Caspase	Female	136.35	174.83	-519.83	-626.94	-204.01	-514.52	2292.13	3358.48	1616.71	2448.96	4457.56	4907.21	5517.56	5679.38	5814.86	6915.83	6522.05	4098.53	4639	1554.6	1048.46	-6.35	-809.26	-2264.64
	1	Caspase	Female	387.76	246.96	-54.99	335.76	-194.03	-426.73	-268.14	3059.1	4245.85	2607.78	3360.18	4006.32	3232.22	2140.93	1516.06	1519.25	546.7	-379.26	1422.63	-334.24	1705.01	2636.33	3621.31	3868.22
	2	Caspase	Female	335.09	788.1	517.6	-455.87	-1526.51	491.53	3185.45	1304.48	2317.96	2041.37	1906.89	2040.6	1444.08	1374.35	1314.49	1702.85	1116.92	1926.53	2000.82	1606.66	1836.34	1536.69	2189.41	2632.44
	2	Caspase	Female	823.91	256.16	332.53	173.18	48.95	-182.12	3203.66	4995.62	5376.75	4738.19	4373.38	4546.24	4750.51	5267.49	5718.27	5133.09	3444.43	2808.28	2579.91	796.11	-52.4	412.94	498.57	136.37
	2	Caspase	Female	240.87	380.53	458.1	820.71	-412.6	-556.47	3794.03	596.6	-808.91	-345.7	109.3	-450.17	-354.45	790.05	1019.35	1081.15	2031.81	1856.93	880.79	-115.27	525.25	-3359.05	-3639.98	-3483.59
	2	Caspase	Female	192.69	298.01	-239.51	-77.39	-34.12	-165.88	4315.3	1831	1426.4	1597.1	2505.2	4007.2	4428.8	4141.1	4176.3	3911.9	3311.1	2796.7	2931.3	2985.09	3156.24	2496.77	1117.71	1287.75
	2	Caspase	Female	-311.63	-274.87	-494.07	-839.6	-1.81	-341.88	4734.81	8289.97	4482.02	1333.77	1587.05	2115.55	1848.61	1111.22	933.08	1938	2197.31	2859.11	2596.38	3410.28	2323.34	3571.26	4263.24	4358.42
	2	Caspase	Female	-291.7	-135.9	-13.59	-1026.84	-592.15	-242.6	848.98	835.2	2291.78	4116.36	3106.85	3258.08	3092.87	3895.93	4483.74	4301.22	4062.19	3152.41	2062.75	843.41	-1103.62	-2106.13	-2184.91	-2305.13
	2	Caspase	Female	358.91	489.49	381.79	-95.06	-644.16	-590.74	2466.73	2934.58	2531.06	1937.66	2158.26	2205.34	2825.23	3532.15	4570.11	5687.04	5926.58	6411.58	5997.9	5837.67	5569.33	4790.49	2083.51	3077.31

## Sheet: Figure 8-1
Saccharine Preference within the Intellicage system				Figure 8-1a
Measure: preference (%)
GRAPH 1a - Low concentration
	Preference (%) to	Control														Caspase
	0.01	27.3289	11.6598	45.4457	38.5018	8.12791	13.2903	41.4575	15.3951	23.9397	16.6122	24.7141	33.601	20.4989	7.17623	15.6912	60.5278	32.543	47.9134	7.93548	16.4035	10.843	12.9088	18.0947	10.1171	33.0359	48.7797
	W_0.01	62.366	13.8203	29.2941	20.0367	3.5976	8.35256	22.0243	17.9564	18.1904	13.0772	18.6721	22.2121	24.4364	7.78614	14.9013	31.8857	13.6902	24.3431	6.06452	6.31647	6.28099	10.0957	11.9081	10.623	66.9641	37.7553
	0.03	8.16158	46.9479	11.1418	23.7297	60.7595	54.8685	18.8664	35.9128	40.509	45.7295	36.8834	29.9507	41.8696	56.0083	33.1418	1.53931	23.6329	8.03709	52.9032	55.2046	59.5372	59.603	64.0924	43.1842	0	10.3935
	W_0.03	2.14345	27.572	14.1184	17.7318	27.515	23.4887	17.6518	30.7357	17.361	24.5811	19.7303	14.2362	13.1951	29.0293	36.2657	6.04728	30.1338	19.7063	33.0968	22.0754	23.3388	17.3925	5.90474	36.0756	0	3.07156
Source measure: total licks number during 2 days except the adaptation day
			0.01 % saccharine corenr		0.03 % saccharine corner			0.01 % saccharine corenr		0.03 % saccharine corner
	sex	treatment	sacch total	water total	sacch total	water total		sacch preference	water preference	sacch preference	water prefernce
	male	control	663	1513	198	52		27.3289	62.366	8.16158	2.14345
	male	control	340	403	1369	804		11.6598	13.8203	46.9479	27.572
	male	control	2794	1801	685	868		45.4457	29.2941	11.1418	14.1184
	male	control	1470	765	906	677		38.5018	20.0367	23.7297	17.7318
	male	control	122	54	912	413		8.12791	3.5976	60.7595	27.515
	male	control	288	181	1189	509		13.2903	8.35256	54.8685	23.4887
	male	control	512	272	233	218		41.4575	22.0243	18.8664	17.6518
	male	caspase	437	415	923	1010		15.6912	14.9013	33.1418	36.2657
	male	caspase	1101	580	28	110		60.5278	31.8857	1.53931	6.04728
	male	caspase	851	358	618	788		32.543	13.6902	23.6329	30.1338
	male	caspase	620	315	104	255		47.9134	24.3431	8.03709	19.7063
	male	caspase	246	188	1640	1026		7.93548	6.06452	52.9032	33.0968
	male	caspase	509	196	1713	685		16.4035	6.31647	55.2046	22.0754
	male	caspase	328	190	1801	706		10.843	6.28099	59.5372	23.3388
	female	control	565	659	1318	1128		15.3951	17.9564	35.9128	30.7357
	female	control	1270	965	2149	921		23.9397	18.1904	40.509	17.361
	female	control	813	640	2238	1203		16.6122	13.0772	45.7295	24.5811
	female	control	1448	1094	2161	1156		24.7141	18.6721	36.8834	19.7303
	female	control	1841	1217	1641	780		33.601	22.2121	29.9507	14.2362
	female	control	682	813	1393	439		20.4989	24.4364	41.8696	13.1951
	female	control	553	600	4316	2237		7.17623	7.78614	56.0083	29.0293
	female	caspase	904	707	4174	1218		12.9088	10.0957	59.603	17.3925
	female	caspase	1284	845	4548	419		18.0947	11.9081	64.0924	5.90474
	female	caspase	380	399	1622	1355		10.1171	10.623	43.1842	36.0756
	female	caspase	1629	3302	0	0		33.0359	66.9641	0	0
	female	caspase	2938	2274	626	185		48.7797	37.7553	10.3935	3.07156
GRAPH 1b - High concentration
	Preference (%) to	Control														Caspase
	0.03	18.3201	0.071144	0.0384911	3.98631	9.79803	3.0154	3.47063	9.61515	7.02985	1.49684	2.64069	0.739387	3.62136	9.153	22.4109	1.38327	0.361228	0.243902	11.7863	12.0852	11.6714	4.66061	2.07151	5.57964	0.0813376	0.267559
	W_0.03	3.62056	0.498008	0	0.718563	1.55568	2.22412	3.05111	1.04407	1.54079	0.144081	0.0526633	0.232616	0.439356	0.763308	13.4532	1.95682	0.301023	0.0406504	4.99885	2.09768	6.09163	0.812075	0	0.603205	0	0.0334448
	0.3	64.3374	86.44	64.2417	71.1891	86.6266	85.9281	75.1716	87.0584	84.9498	96.6941	96.5769	96.2117	94.6478	84.1379	50.7826	62.9217	71.2523	80.122	73.6758	79.1797	66.1121	88.3926	97.4643	91.197	82.2865	94.4482
	W_0.3	13.7219	12.9909	35.7198	24.1061	2.01965	8.83234	18.3066	2.28238	6.47957	1.66493	0.729762	2.81632	1.29144	5.94576	13.3533	33.7382	28.0855	19.5935	9.5391	6.63745	16.1249	6.1347	0.464157	2.62017	17.6322	5.25084
Source measure: total licks number during 2 days except the adaptation day
			0.03 % saccharine corenr		0.3 % saccharine corner			0.03 % saccharine corenr		0.3 % saccharine corner
	sex	treatment	sacch total	water total	sacch total	water total		sacch preference	water preference	sacch preference	water prefernce
	male	control	506	100	1777	379		18.3201	3.62056	64.3374	13.7219
	male	control	5	35	6075	913		0.071144	0.498008	86.44	12.9909
	male	control	2	0	3338	1856		0.0384911	0	64.2417	35.7198
	male	control	233	42	4161	1409		3.98631	0.718563	71.1891	24.1061
	male	control	359	57	3174	74		9.79803	1.55568	86.6266	2.01965
	male	control	141	104	4018	413		3.0154	2.22412	85.9281	8.83234
	male	control	91	80	1971	480		3.47063	3.05111	75.1716	18.3066
	male	caspase	673	404	1525	401		22.4109	13.4532	50.7826	13.3533
	male	caspase	41	58	1865	1000		1.38327	1.95682	62.9217	33.7382
	male	caspase	12	10	2367	933		0.361228	0.301023	71.2523	28.0855
	male	caspase	6	1	1971	482		0.243902	0.0406504	80.122	19.5935
	male	caspase	514	218	3213	416		11.7863	4.99885	73.6758	9.5391
	male	caspase	386	67	2529	212		12.0852	2.09768	79.1797	6.63745
	male	caspase	456	238	2583	630		11.6714	6.09163	66.1121	16.1249
	female	control	792	86	7171	188		9.61515	1.04407	87.0584	2.28238
	female	control	511	112	6175	471		7.02985	1.54079	84.9498	6.47957
	female	control	187	18	12080	208		1.49684	0.144081	96.6941	1.66493
	female	control	351	7	12837	97		2.64069	0.0526633	96.5769	0.729762
	female	control	89	28	11581	339		0.739387	0.232616	96.2117	2.81632
	female	control	272	33	7109	97		3.62136	0.439356	94.6478	1.29144
	female	control	1367	114	12566	888		9.153	0.763308	84.1379	5.94576
	female	caspase	528	92	10014	695		4.66061	0.812075	88.3926	6.1347
	female	caspase	241	0	11339	54		2.07151	0	97.4643	0.464157
	female	caspase	296	32	4838	139		5.57964	0.603205	91.197	2.62017
	female	caspase	9	0	9105	1951		0.0813376	0	82.2865	17.6322
	female	caspase	24	3	8472	471		0.267559	0.0334448	94.4482	5.25084
Sucrose Preference for single-housed mice - Figure 8-1b
Measure: sucrose preference (%)				Sucrose preference %				Sucose preference (arcsin transformed)
				Sucrose concentrations				Sucrose concentrations
	Cohort	Treatment	Sex	0.001	0.005	0.01		0.001	0.005	0.01
	2	Caspase	Male	48	67	74		44.03	55.2	59.49
	2	Caspase	Male	65	65	82		53.57	53.71	65.03
	2	Caspase	Male	55	54	58		47.72	47.08	49.75
	2	Caspase	Male	74	63	68		59.58	52.26	55.7
	1	Caspase	Male	49	45	78		44.69	42.19	70.06
	1	Caspase	Male	61	57	78		51.49	49.14	61.67
	1	Caspase	Male	58	74	81		49.8	59.52	62.43
	1	Caspase	Male	46	69	83		42.43	56.22	65.91
	1	Caspase	Male	75	64	85		59.85	53.24	65.32
	2	Ctrl	Male	81	71	81		63.94	57.15	64.39
	2	Ctrl	Male	47	65	73		43.55	53.7	58.93
	2	Ctrl	Male	50	68	70		44.78	55.8	56.83
	2	Ctrl	Male	65	74	68		53.69	59.3	55.69
	21	Ctrl	Male	50	69	68		45.14	56.31	55.68
	1	Ctrl	Male	69	84	79		56.34	66.6	69.98
	1	Ctrl	Male	72	67	77		57.98	55.11	56.63
	1	Ctrl	Male	59	66	83		50.3	54.53	65.95
	1	Ctrl	Male	66	68	81		54.28	55.6	65.5
	1	Ctrl	Male	54	73	82		47.43	58.4	62.9
	1	Caspase	Female	56.7187	96.2963	73.0634		48.86	78.9	64.37
	2	Caspase	Female	53	54	52		45.11	54.19	50.55
	2	Caspase	Female	30	81	79		33	64.26	62.7
	2	Caspase	Female	65	72	83		53.98	58.01	65.34
	2	Caspase	Female	82	56	76		64.6	48.48	60.88
	2	Caspase	Female	54	81	91		49.87	64.26	73
	2	Caspase	Female	51	59	83		45.75	50.33	65.45
	2	Caspase	Female	58	71	84		49.39	57.42	66.6
	1	Ctrl	Female	63.5991	50.9091	71.3169		56.5	63.19	67.53
	1	Ctrl	Female	77.6167	66.6558	82.6587		54.59	59.89	65.58
	1	Ctrl	Female	64.5833	63.0645	82.4001		48.61	55.4	61.04
	1	Ctrl	Female	53.7037	63.8716	77.2727		50.41	47.85	58.59
	2	Ctrl	Female	70	80	85		46.41	45.85	63.26
	2	Ctrl	Female	66	75	83		51.96	59.4	62.2
	2	Ctrl	Female	56	68	77		46.69	51.4	57.69
	2	Ctrl	Female	59	55	73		52.89	45.52	53.64
	2	Ctrl	Female	52	51	80		61.76	54.73	61.88
	2	Ctrl	Female	62	74	78		53.48	52.57	69.32
	2	Ctrl	Female	53	61	71		47.12	53.05	61.53

[truncated: 2 more sheets: Figure 8-2, Figure 9]
