# Supplementary material for: Somatostatin-Expressing Neurons in the Ventral Tegmental Area Innervate Specific Forebrain Regions and Are Involved in Stress Response
Source: eNeuro. 2023 Aug 28;10(8):ENEURO.0149-23.2023. doi: 10.1523/ENEURO.0149-23.2023 (PMC10464661; doi:10.1523/ENEURO.0149-23.2023)
Supplement: Table 5-1 — Statistical table for all behavioral tests. Download Table 5-1, XLS file. [file enu-eN-NWR-0149-23-s01.xls]

## Sheet: Intellicage
Intellicage
Home cage activity														Measure: adaptation nose-pokes				95% Confidence Interval for Differenceb				Sex x Treatment
Number of nose-pokes										RM - repeated measures				Sex	mean	Mean Difference (I-J)	Std. Error	Lower Bound	Upper Bound			sex	treatment	mean Cntrl	treatment	mean Casp	Mean Difference	Std. Error	95% Confidence Interval for Difference
Adaptation (14 hours)	RM-2 way ANOVA	F	p value		Partial Eta	Power			post-hoc					female	32.932	20.690*	4.184	12.012	29.367										Lower Bound	Upper Bound
	Sex	F(1,22)=24.45	<0.001	****	0.526	0.997			males		females			male	12.243							female	Cntrl	22.905	Caspase	42.96	-20.055*	6.18	-32.873	-7.238
	Treatment	F(1,22)=4.543	0.044	*	0.171	0.531								Treatment	mean	Mean Difference (I-J)	Std. Error	Lower Bound	Upper Bound			male	Cntrl	13.532	Caspase	11.133	2.219	5.642	-9.482	13.92
	Sex*Treatment	F(1,22)=7.085	0.014	*	0.244	0.72			0.698	ns	0.004	***		Cntrl	18.129	-8.918*	4.184	-17.596	-0.241
														Caspase	27.047
					Partial Eta	Power			post-hoc					Measure: Day 2 nose-pokes				95% Confidence Interval for Differenceb				sex	treatment	mean Cntrl	treatment	mean Casp	Mean Difference	Std. Error	95% Confidence Interval for Difference
Day 2 (24 hours)	RM-2 way ANOVA	F	p value						males		females			Sex	mean	Mean Difference (I-J)	Std. Error	Lower Bound	Upper Bound										Lower Bound	Upper Bound
	Sex	F(1,22)=5.751	0.025	*	0.207	0.63								female	19.787	6.885*	2.871	0.931	12.839			female	Cntrl	14.857	Caspase	24.717	-9.860*	4.241	-18.654	-1.065
	Treatment	F(1,22)=2.770	0.11	ns										male	12.902							male	Cntrl	13.054	Caspase	12.75	0.304	3.871	-7.725	8.332
	Sex*Treatment	F(1,22)=3.133	0.091	ns					0.647	ns	0.03	**
														Measure: Day 3 nose-pokes				95% Confidence Interval for Differenceb				Sex x Treatment
					Partial Eta	Power								Sex	mean	Mean Difference (I-J)	Std. Error	Lower Bound	Upper Bound			sex	treatment	mean Cntrl	treatment	mean Casp	Mean Difference	Std. Error	95% Confidence Interval for Difference
Day 3 (24 hours)	RM-2 way ANOVA	F	p value						post-hoc					female	16.195	7.853*	1.835	4.047	11.658										Lower Bound	Upper Bound
	Sex	F(1,22)=18.315	<0.001	****	0.454	0.983			males		females			male	8.342							female	Cntrl	11.565	Caspase	20.825	-9.260*	1971-02-01	-14.881	-3.638
	Treatment	F(1,22)=4.884	0.038	*	0.182	0.561								Treatment	mean	Mean Difference (I-J)	Std. Error	Lower Bound	Upper Bound			male	Cntrl	8.917	Caspase	7.768	1.149	2.474	-3.983	6.28
	Sex*Treatment	F(1,22)=8.043	0.01	*	0.268	0.774			0.647	ns	0.002	**		Cntrl	10.241	-4.055*	1.835	-7.861	-0.25
														Caspase	14.296
All 3 days (62 hours)	RM-2 way ANOVA	F	p value		Partial Eta	Power			post-hoc					Measure: All 3 Days nose-pokes				95% Confidence Interval for Differenceb				Sex x Treatment
	Sex	F(1,22)=27.329	<0.001	****	0.554	0.999			males		females			Sex	mean	Mean Difference (I-J)	Std. Error	Lower Bound	Upper Bound			sex	treatment	mean Cntrl	treatment	mean Casp	Mean Difference	Std. Error	95% Confidence Interval for Difference
	Treatment	F(1,22)=7.409	0.012	*	0.252	0.739								female	21.549	10.541*	2.016	6.359	14.722										Lower Bound	Upper Bound
	Sex*Treatment	F(1,22)=10.618	0.004	**	0.326	0.876			0.695	ns	<0.001	****		male	11.008							female	Cntrl	15.519	Caspase	27.578	-12.059*	2.978	-18.235	-5.882
														Treatment	mean	Mean Difference (I-J)	Std. Error	Lower Bound	Upper Bound			male	Cntrl	11.549	Caspase	10.467	1.082	2.719	-4.557	6.72
														Cntrl	13.534	-5.488*	2.016	-9.67	-1.307
														Caspase	19.022
Number of corner visits
Adaptation (14 hours)	RM-2 way ANOVA	F	p value		Partial Eta	Power			post-hoc					Measure: Adaptation corner visists				95% Confidence Interval for Differenceb				sex	treatment	mean Cntrl	treatment	mean Casp	Mean Difference	Std. Error	95% Confidence Interval for Difference
	Sex	F(1,22)=4.53	0.045	*	0.171	0.53			males		females			Sex	mean	Mean Difference (I-J)	Std. Error	Lower Bound	Upper Bound										Lower Bound	Upper Bound
	Treatment	F(1,22)=2.131	0.158	ns										female	14.932	4.699*	2.208	0.121	9.278			female	Cntrl	11.505	Caspase	18.36	-6.855*	3.261	-13.618	-0.092
	Sex*Treatment	F(1,22)=2.707	0.114	ns					0.892	ns	0.047	*		male	10.233							male	Cntrl	10.438	Caspase	10.029	0.41	2.977	-5.764	6.583
Day 2 (24 hours)	RM-2 way ANOVA	F	p value		Partial Eta	Power			post-hoc
	Sex	F(1,22)=0.013	0.909	ns					males		females
	Treatment	F(1,22)=0.069	0.795	ns
	Sex*Treatment	F(1,22)=2.104	0.161	ns					0.388	ns	0.258	ns
Day 3 (24 hours)	RM-2 way ANOVA	F	p value		Partial Eta	Power			post-hoc					Measure: Day 3 corner visists				95% Confidence Interval for Difference
	Sex	F(1,22)=13.796	0.001	***	0.385	0.944			males		females			Sex	mean	Mean Difference (I-J)	Std. Error	Lower Bound	Upper Bound
	Treatment	F(1,22)=1.443	0.242	ns										female	6.719	2.085*	0.561	0.921	3.249
	Sex*Treatment	F(1,22)=2.406	0.135	ns					0.798	ns	0.076	ns		male	4.634
All 3 days (62 hours)	RM-2 way ANOVA	F	p value		Partial Eta	Power			post-hoc					Measure: All 3 Days nose-pokes				95% Confidence Interval for Difference				Sex x Treatment
	Sex	F(1,22)=5.758	0.025	*	0.207	0.631			males		females			Sex	mean	Mean Difference (I-J)	Std. Error	Lower Bound	Upper Bound			sex	treatment	mean Cntrl	treatment	mean Casp	Mean Difference	Std. Error	95% Confidence Interval for Difference
	Treatment	F(1,22)=0.182	0.182	ns										female	8.961	1.957*	0.816	0.266	3.649										Lower Bound	Upper Bound
	Sex*Treatment	F(1,22)=4.62	0.043	*	0.174	0.538			0.574	ns	0.026	*		male	7.003							female	Cntrl	7.522	Caspase	10.4	-2.878*	1.205	-5.377	-0.38
																						male	Cntrl	7.317	Caspase	6.689	0.628	1.1	-1.653	2.909
Number of licks														Measure: Adapatation Licks				95% Confidence Interval for Difference
Adaptation (14 hours)	RM-2 way ANOVA	F	p value		Partial Eta	Power			post-hoc					Sex	mean	Mean Difference (I-J)	Std. Error	Lower Bound	Upper Bound
	Sex	F(1,22)=22.97	<0.001	****	0.511	0.996			males		females			female	70.991	51.934*	10.836	29.462	74.407
	Treatment	F(1,22)=0.633	0.435	ns					0.605	ns	0.556	ns		male	19.057
	Sex*Treatment	F(1,22)=0.008	0.931	ns
Day 2 (24 hours)	RM-2 way ANOVA	F	p value						post-hoc
	Sex	F(1,22)=0.001	0.97	ns					males		females
	Treatment	F(1,22)=0.709	0.409	ns					0.388	ns	0.258	ns
	Sex*Treatment	F(1,22)=0.272	0.608	ns
Day 3 (24 hours)	RM-2 way ANOVA	F	p value						post-hoc
	Sex	F(1,22)=1.716	0.204	ns					males		females
	Treatment	F(1,22)=1.802	0.193	ns					0.578	ns	0.206	ns
	Sex*Treatment	F(1,22)=0.339	0.567	ns
All 3 days (62 hours)	RM-2 way ANOVA	F	p value		Partial Eta	Power			post-hoc
	Sex	F(1,22)=2.046	0.167	ns					males		females
	Treatment	F(1,22)=1.390	0.251	ns					0.647	ns	0.253	ns
	Sex*Treatment	F(1,22)=0.307	0.585	ns
Conclusion:	caspase animals overall nose poke more, but do not drink more (number of licks)
	only caspase females significantly nosepoke and visit corners more than control females
	no signinficant difference in males between the treatment groups
Delay discounting
Number of licks to saccharine bottle	RM-2 way ANOVA	F	p value		Partial Eta	Power								Measure: Delay discounting Licks				95% Confidence Interval for Difference
	Sex	F(1,22)=5.889	0.0239	*	0.211	0.641								Sex	mean	Mean Difference (I-J)	Std. Error	Lower Bound	Upper Bound
	Treatment	F(1,22)=0.032	0.859	ns										female	85.655	11.934*	4.918	1.736	22.133
	Sex*Treatment	F(1,22)=0.836	0.37	ns										male	73.721
	Sex*Delay	F(6,132)=17.09	<0.001	****	0.412	0.963
Conclusion:	no significant difference between Treatment groups of both sexes
	males are ready to wait saccharine less time than females
Saccharine learning and unlearning (number of nose pokes)														Measure: Adaptation nose-pokes				95% Confidence Interval for Difference
Adaptation	RM-2 way ANOVA	F			Partial Eta	Power								Sex	mean	Mean Difference (I-J)	Std. Error	Lower Bound	Upper Bound
	Sex	F(1,22)=23.854	<0.001	****	0.52	0.997								female	7.337	4.086*	0.837	2.351	5.821
	Treatment	F(1,22)=1.217	0.282	ns										male	3.251
	Sex*Treatment	F(1,22)=0.417	0.525	ns
Basic activity	RM-2 way ANOVA	F			Partial Eta	Power								Measure: Basic activity nose-pokes				95% Confidence Interval for Difference
	Sex	F(1,22)=53.712	<0.001	****	0.709	1								Sex	mean	Mean Difference (I-J)	Std. Error	Lower Bound	Upper Bound
	Treatment	F(1,22)=1.345	0.259	ns										female	11.513	7.680*	1.048	5.507	9.853
	Sex*Treatment	F(1,22)=2.094	0.162	ns										male	3.833
Unlearning	RM-2 way ANOVA	F			Partial Eta	Power			post-hoc					Measure: Unlearning nose-pokes				95% Confidence Interval for Difference
"prediction error"	Sex	F(1,22)=33.575	<0.001	****	0.604	1			males		females			Sex	mean	Mean Difference (I-J)	Std. Error	Lower Bound	Upper Bound
	Treatment	F(1,22)=0.522	0.478	ns										female	4.665	3.417*	0.59	2.194	4.64
	Sex*Treatment	F(1,22)=4.635	0.043	*	0.174	0.539			0.3	ns	0.064			male	1.248
Conclusion: females are more active than males in both treatment groups
Caspase females have a tendency to unlearn slower than the control female group but it is not significant
Saccharine re-learning and avoidance (number of nose pokes)
Adaptation	RM-2 way ANOVA	F			Partial Eta	Power			post-hoc					Measure: Re-learning nose-pokes				95% Confidence Interval for Difference
("re-learning")	Sex	F(1,22)=11.964	<0.001	****	0.452	0.983			males		females			Sex	mean	Mean Difference (I-J)	Std. Error	Lower Bound	Upper Bound
	Treatment	F(1,22)=1.547	0.227	ns										female	6.49	3.971*	0.932	2.039	5.903
	Sex*Treatment	F(1,22)=0.323	0.576	ns					0.193	ns	0.659	ns		male	2.519
Basic activity	RM-2 way ANOVA	F			Partial Eta	Power			post-hoc					Measure: Basic activity nose-pokes				95% Confidence Interval for Difference
	Sex	F(1,22)=8.298	0.009	**	0.274	0.786			males		females			Sex	mean	Mean Difference (I-J)	Std. Error	Lower Bound	Upper Bound
	Treatment	F(1,22)=2.082	0.163	ns										female	7.827	3.292*	1.143	0.922	5.662
	Sex*Treatment	F(1,22)=2.557	0.124	ns					0.034	*	0.917	ns		male	4.536
Avoidance	RM-2 way ANOVA	F			Partial Eta	Power			post-hoc
"air-puffs" introduced	Sex	F(1,22)=0.617	0.441	ns					males		females
	Treatment	F(1,22)=1.939	0.178	ns
	Sex*Treatment	F(1,22)=3.026	0.096	ns					0.03	*	0.816	ns
Full dynamics	RM-2 way ANOVA	F			Partial Eta	Power			post-hoc					Measure: Full Dynamics nose-pokes				95% Confidence Interval for Difference
	Sex	F(1,22)=11.964	0.002	**	0.352	0.911			males		females			Sex	mean	Mean Difference (I-J)	Std. Error	Lower Bound	Upper Bound
	Treatment	F(1,22)=2.069	0.164	ns										female	6.232	2.982*	0.862	1.194	4.77
	Sex*Treatment	F(1,22)=1.975	0.174	ns					0.047	*	0.982	ns		male	3.25
Conclusion: females are more active than males in both treatment groups, but not after the air-puffs were introduced
No differences in the re-learning or avoidance rates between treatment groups.

## Sheet: Other behavioural tests
OTHER BEHAVIOURAL TESTS
NOVELTY-INDUCED LOCOMOTION (60 min)
Distanced moved	RM-2 way ANOVA	F	p-value
10 min bins	Treatment	F(1,34) = 0.265	0.61	ns
	Treatment*sex	F(1,34) = 0.203	0.655	ns
	Treatment*time	F(5,170) =0.43	0.782	ns
No difference
		RM - repeated measures
LIGHT-DARK BOX TEST
Time spent in light (%)	2 way ANOVA	F	p-value
	Sex	F(1,34) = 3.957	0.055	ns
	Treatment	F(1,34) = 1.75	0.195	ns
	Treatment*sex	F(1,34) = 0.704	0.407	ns
No difference
ELEVATED PLUS MAZE
Time spent in open arm (%)	RM-2 way ANOVA	F	p-value
	Sex	F(1,34) = 2.656	0.112	ns
	Treatment	F(1,34) = 0.072	0.79	ns
	Treatment*sex	F(1,34) = 0.394	0.534	ns
No difference
RUNNING WHEEL (RW) ACTIVITY
3 Days activity	RM-2 way ANOVA	F	p-value
	Sex	F(1,24) = 1.470	0.237	ns
	Treatment	F(1,24) = 0.202	0.657	ns
	Treatment*sex	F(1,24) = 1.574	0.222	ns
	Treatment*time	F(67,1608) = 1.230	0.278	ns
	Treatment*time*sex	F(67,1608) = 0.729	0.683	ns
No difference
NOVELTY-SUPPRESSED FEEDING
Latency to eating	2 way ANOVA	F	p-value
	Sex	F(1,34) = 0.543	0.47	ns
	Treatment	F(1,34) = 0.029	0.865	ns
	Treatment * sex	F(1,34) = 3.862	0.058	ns
No difference
FORCED SWIM TEST
Latency to immobilization	2 way ANOVA	F	p-value		Partial Eta	Observed power		Measure: Latency to immobilization
	Sex	F(1,34) = 0.33	0.858	ns									95% Confidence Interval for Difference
	Treatment	F(1,34) = 5.08	0.031	*	0.13	0.591		Treatment	Mean		Mean Difference	Std. Error	Lower Bound	Upper Bound
	Treatment * sex	F(1,34) = 0.989	0.327	ns				Ctrl	73.668		-11.387*	5.052	-21.655	-1.12
Caspase display longer latency								Cas	85.056
to first immobility
Duration of immobiliation	RM-2 way ANOVA	F	p-value
2 min bins	Sex	F(1,34) = 0.611	0.611	ns
	Treatment	F(1,34) = 0.263	0.214	ns
	Treatment * sex	F(1,34) = 0.08	0.778	ns
No difference
MORPHINE-INDUCED MOTOR SENSITIZATION
Induction	RM-2 way ANOVA	F	p-value
Distance moved	Sex	F(1,32) = 0.04	0.95	ns
10 min bins	Treatment	F(1,32) = 0.034	0.854	ns
	Treatment * sex	F(1,32) = 0.12	0.731	ns
	Treatment * time	F(23,736) = 0.153	0.917	ns
	Treatment * time * sex	F(23,736) = 0.146	0.922	ns
No difference
Challenge	RM-2 way ANOVA	F	p-value		Partial Eta	Observed power		Measure: Δ Distance moved Challenge-Induction
Δ Distance moved Challenge-Induction	Sex	F(1,32) = 3.0	0.93	ns									95% Confidence Interval for Difference
10 min bins	Treatment	F(1,32) = 12.014	0.002	**	0.273	0.919		Treatment	Mean		Mean Difference	Std. Error	Lower Bound	Upper Bound
	Treatment * sex	F(1,32) = 0.654	0.425	ns				Ctrl	1045.866		-1132.504*	326.734	-1798.039	-466.969
	Treatment * time	F(23,736) = 1.649	0.024	*	0.083	0.774		Cas	2178.370
	Treatment * time * sex	F(23,736) = 2.915	0.166	ns
Upregulation of morphine
motor sensitization
SUCROSE PREFERENCE
Sucrose preference (%)	RM-2 way ANOVA	F	p-value
	Sex	F(1,33) = 0.413	0.413	ns
	Treatment	F(1,33) = 0.0	0.995	ns
	Treatment * sex	F(1,33) = 2.347	0.135	ns
	Treatment * concentration	F(2,66) = 0.362	0.688	ns
	Treatment * concentration * sex	F(2,66) = 2.317	0.109	ns
No difference

## Sheet: Fear-conditioning
FEAR CONDITIONING
FEAR ACQUISITION (conditioning)
pcnt freezing (PF)	RM-2 way ANOVA		F	p value			Partial Eta	Power		post-hoc		post-hoc			sex	treatment	mean Cntrl	treatment	mean Casp	Mean Difference	Std. Error	95% Confidence Interval for Difference
	Sex		F(1,19)=0.14	0.906	ns					males		females			Measure: percent freezing							Lower Bound	Upper Bound
	Treatment		F(1,19)=0.499	0.488	ns										female	Cntrl	6.136	Cntrl	17.2	-11.064*	4.216	-19.889	-2.239
	Sex*Treatment		F(1,19)=10.459	0.004	**		0.355	0.866		0.071	ns	0.017	*		male	Cntrl	14.88	Cntrl	7.784	7.096	3.709	-0.667	14.859
										tendency that		caspase freeze more
										caspase freeze less
freezing episodes (FE)	RM-2 way ANOVA		F	p value			Partial Eta	Power			RM - repeated measures
	Sex		F(1,19)=0.951	0.342	ns										Measure: freezing epizodes
	Treatment		F(1,19)=0.419	0.525	ns					no within Sexes					female	Cntrl	1.371	Caspase	2.686	-1.314	0.676	-2.73	0.101
	Sex*Treatment		F(1,19)=5.159	0.035	*		0.214	0.578							male	Cntrl	2.833	Caspase	2.102	0.731	0.595	-0.514	1.976
PF aquisition only BREAKS	RM-2 way ANOVA		F				Partial Eta	Power		post-hoc		post-hoc
pcnt freezing	Sex		F(1,19)=0.028	0.869	ns					males		females			Measure: percent freezing only breaks
	Treatment		F(1,19)=0.033	0.857	ns										female	Cntrl	7.434	Caspase	19.304	-11.869*	5.336	-23.038	-0.7
	Sex*Treatment		F(1,19)=9.971	0.005	**		0.344	0.85		0.036	*	0.038	*		male	Cntrl	19.25	Caspase	8.677	10.573*	4.694	0.748	20.398
										caspase freeze less		caspase freeze more
FE aquisition only BREAKS	RM-2 way ANOVA		F	p value			Partial Eta	Power
	Sex		F(1,19)=1.368	0.257	ns										Measure: freezing episodes only breaks
	Treatment		F(1,19)=0.120	0.733	ns					no within Sexes					female	Cntrl	2.1	Caspase	3.85	-1.75	1.033	-3.913	0.413
	Sex*Treatment		F(1,19)=4.828	0.041	*		0.203	0.55							male	Cntrl	4.417	Caspase	3.143	1.274	0.909	-0.629	3.176
No difference in only Cue Sounds (CS) periods
	RM-2 way ANOVA		F	p value
pcnt freezing	Sex		F(1,19)=0.019	0.891	ns
	Treatment		F(1,19)=2.182	0.156	ns
	Sex*Treatment		F(1,19)=2.390	0.139	ns
CONTEXT RETRIEVAL 9 DAYS AFTER															Measure: percent freeze							95% Confidence Interval for Difference
pcnt freezing (PF)	2 way ANOVA		F	p value			Partial Eta	Power		post-hoc		post-hoc			sex	treatment	mean Cntrl	treatment	mean Casp	Mean Difference	Std. Error	Lower Bound	Upper Bound
	Sex		F(1,21)=1.191	0.288	ns					males		females			female	Cntrl	27.5	Caspase	49.4	-21.9	12.142	-47.15	3.35
	Treatment		F(1,21)=0.18	0.894	ns										male	Cntrl	57.143	Caspase	37.429	19.714	10.718	-2.575	42.003
	Sex*Treatment		F(1,21)=6.602	0.018	*		0.239	0.688		0.08	ns	0.086	ns
Freezing episodes (FE)	2 way ANOVA		F	p value			Partial Eta	Power		post-hoc		post-hoc			Measure: freezing epizodes
	Sex		F(1,21)=0.25	0.876	ns					males		females			female	Cntrl	17.667	Caspase	35.2	-17.533*	6.145	-30.313	-4.754
	Treatment		F(1,21)=3.269	0.085	ns										male	Cntrl	27.143	Caspase	24.429	2.714	5.424	-8.566	13.995
	Sex*Treatment		F(1,21)=6.102	0.022	*		0.225	0.654		0.622	ns	0.01	*
												caspase freeze more often
CUE-INDUCED RETRIVAL AND EXTINCTION
	RM-2 way ANOVA		F	p value
	Sex		F(1,21)=4.156	0.54	ns
	Treatment		F(1,21)=0.322	0.577	ns
	Sex*Treatment		F(1,21)=1.823	0.191	ns
	Cue*Treatment		F(20,420)=0.78	0.642	ns
	Cue*Sex*Treatment		F(20,420)=1.040	0.41	ns
no difference in CS retrieval
